# Supplementary material for: Dimethyl 2-amino­biphenyl-4,4′-di­carboxyl­ate
Source: Acta Crystallogr Sect E Struct Rep Online. 2013 Apr 27;69(Pt 5):o797. doi: 10.1107/S1600536813010775 (PMC3648318; doi:10.1107/S1600536813010775)
Supplement: Supplementary file 1 [file e-69-0o797-sup1.cif]

##############################################################################
#                                                                            #
# This CIF contains the data in a paper accepted for publication in          #
# Acta Crystallographica Section E. It conforms to the requirements of       #
# Notes for Authors for Acta Crystallographica Section E, and has been       #
# peer reviewed under the auspices of the IUCr Commission on Journals.       #
#                                                                            #
# Full details of the Crystallographic Information File format               #
# are given in the paper "The Crystallographic Information File (CIF):       #
# a New Standard Archive File for Crystallography" by S. R. Hall, F. H.      #
# Allen and I. D. Brown [Acta Cryst. (1991), A47, 655-685].                  #
#                                                                            #
# The current version of the core CIF dictionary is obtainable from          #
# ftp://ftp.iucr.org/pub/cif_core.dic.                                       #
#                                                                            #
# Software is freely available for graphical display of the structure(s)     #
# in this CIF. For information consult the CIF software page                 #
# http://www.iucr.org/resources/cif/software.                                #
#                                                                            #
# This file may be used for bona fide research purposes within the           #
# scientific community so long as proper attribution is given to the journal # 
# article from which it was obtained.                                        #
#                                                                            #
##############################################################################
data_I
_audit_creation_method     SHELXL-97
_chemical_name_systematic
;
Dimethyl 2-aminobiphenyl-4,4'-dicarboxylate
;
_chemical_name_common     ?
_chemical_formula_moiety     'C16 H15 N O4'
_chemical_formula_sum     'C16 H15 N O4'
_chemical_formula_iupac     'C16 H15 N O4'
_chemical_formula_weight     285.29
_chemical_melting_point     ?
_symmetry_cell_setting     monoclinic
_symmetry_space_group_name_H-M     'P 21/c'
_symmetry_space_group_name_Hall     '-P 2ybc'
loop_
    _symmetry_equiv_pos_as_xyz
    'x, y, z'
    '-x, y+1/2, -z+1/2'
    '-x, -y, -z'
    'x, -y-1/2, z-1/2'
_cell_length_a     12.955(3)
_cell_length_b     7.3460(16)
_cell_length_c     14.422(3)
_cell_angle_alpha     90.00
_cell_angle_beta     103.263(10)
_cell_angle_gamma     90.00
_cell_volume     1336.0(5)
_cell_formula_units_Z     4
_cell_measurement_reflns_used     2401
_cell_measurement_theta_min     2.90
_cell_measurement_theta_max     24.91
_cell_measurement_temperature     90(2)
_exptl_crystal_description     plate
_exptl_crystal_colour     colourless
_exptl_crystal_size_max     0.28
_exptl_crystal_size_mid     0.12
_exptl_crystal_size_min     0.06
_exptl_crystal_density_diffrn     1.418
_exptl_crystal_density_meas     ?
_exptl_crystal_density_method     'not measured'
_exptl_crystal_F_000     600
_exptl_absorpt_coefficient_mu     0.103
_exptl_absorpt_correction_type     multi-scan
_exptl_absorpt_process_details     '(SADABS;  Bruker, 2005)'
_exptl_absorpt_correction_T_min     0.9718
_exptl_absorpt_correction_T_max     0.9939
_exptl_special_details     ?
_diffrn_ambient_temperature     90(2)
_diffrn_radiation_type     MoK\a
_diffrn_radiation_wavelength     0.71073
_diffrn_radiation_source     'fine-focus sealed tube'
_diffrn_radiation_monochromator     graphite
_diffrn_measurement_device_type     'Bruker APEXII CCD'
_diffrn_measurement_method     '\f and \w scans'
_diffrn_detector_area_resol_mean     ?
_diffrn_reflns_number     9113
_diffrn_reflns_av_R_equivalents     0.0359
_diffrn_reflns_av_sigmaI/netI     0.0402
_diffrn_reflns_theta_min     2.98
_diffrn_reflns_theta_max     25.54
_diffrn_reflns_theta_full     25.00
_diffrn_measured_fraction_theta_max     0.989
_diffrn_measured_fraction_theta_full     0.994
_diffrn_reflns_limit_h_min     -15
_diffrn_reflns_limit_h_max     15
_diffrn_reflns_limit_k_min     -8
_diffrn_reflns_limit_k_max     8
_diffrn_reflns_limit_l_min     -17
_diffrn_reflns_limit_l_max     17
_refine_special_details
;
Refinement of <i>F</i>^2^ against ALL reflections. The weighted <i>R</i>-factor
<i>wR</i> and goodness of fit <i>S</i> are based on <i>F</i>^2^, conventional
<i>R</i>-factors <i>R</i> are based on <i>F</i>, with <i>F</i> set to zero for
negative <i>F</i>^2^. The threshold expression of <i>F</i>^2^ >
\s(<i>F</i>^2^) is used only for calculating <i>R</i>-factors(gt) <i>etc</i>.
and is not relevant to the choice of reflections for refinement.
<i>R</i>-factors based on <i>F</i>^2^ are statistically about twice as large
as those based on <i>F</i>, and <i>R</i>- factors based on ALL data will be
even larger.
;
_reflns_number_total     2463
_reflns_number_gt     1785
_reflns_threshold_expression     I>2sigma(I)
_refine_ls_structure_factor_coef     Fsqd
_refine_ls_matrix_type     full
_refine_ls_R_factor_all     0.0692
_refine_ls_R_factor_gt     0.0451
_refine_ls_wR_factor_gt     0.1110
_refine_ls_wR_factor_ref     0.1239
_refine_ls_goodness_of_fit_ref     1.012
_refine_ls_restrained_S_all     1.012
_refine_ls_number_reflns     2463
_refine_ls_number_parameters     198
_refine_ls_number_restraints     2
_refine_ls_hydrogen_treatment     mixed
_refine_ls_weighting_scheme     calc
_refine_ls_weighting_details
         'calc w=1/[\s^2^(Fo^2^)+(0.0609P)^2^+0.6328P] where P=(Fo^2^+2Fc^2^)/3'
_atom_sites_solution_hydrogens     geom
_atom_sites_solution_primary     direct
_atom_sites_solution_secondary     difmap
_refine_ls_shift/su_max     0.000
_refine_ls_shift/su_mean     0.000
_refine_diff_density_max     0.266
_refine_diff_density_min     -0.351
_refine_ls_extinction_method     none
_refine_ls_extinction_coef     ?
loop_
    _atom_type_symbol
    _atom_type_description
    _atom_type_scat_dispersion_real
    _atom_type_scat_dispersion_imag
    _atom_type_scat_source
    'C' 'C' 0.0033 0.0016
                         'International Tables Vol C Tables 4.2.6.8 and 6.1.1.4'
    'H' 'H' 0.0000 0.0000
                         'International Tables Vol C Tables 4.2.6.8 and 6.1.1.4'
    'N' 'N' 0.0061 0.0033
                         'International Tables Vol C Tables 4.2.6.8 and 6.1.1.4'
    'O' 'O' 0.0106 0.0060
                         'International Tables Vol C Tables 4.2.6.8 and 6.1.1.4'
_computing_data_collection     'APEX2 (Bruker, 2005)'
_computing_cell_refinement     'SAINT (Bruker, 2005)'
_computing_data_reduction     'SAINT (Bruker, 2005)'
_computing_structure_solution     'SHELXS97 (Sheldrick, 2008)'
_computing_structure_refinement     'SHELXL97 (Sheldrick, 2008)'
_computing_molecular_graphics     'SHELXTL (Sheldrick, 2008)'
_computing_publication_material     'SHELXTL (Sheldrick, 2008)'
loop_
    _atom_site_type_symbol
    _atom_site_label
    _atom_site_fract_x
    _atom_site_fract_y
    _atom_site_fract_z
    _atom_site_U_iso_or_equiv
    _atom_site_adp_type
    _atom_site_calc_flag
    _atom_site_refinement_flags
    _atom_site_occupancy
    _atom_site_symmetry_multiplicity
    _atom_site_disorder_assembly
    _atom_site_disorder_group
    O O1 0.06313(12) 0.5135(2) -0.10419(10) 0.0276(4) Uani d . 1 1 . .
    O O2 -0.00179(13) 0.7915(2) -0.09219(11) 0.0351(4) Uani d . 1 1 . .
    O O3 0.71122(11) 0.6353(2) 0.53463(9) 0.0237(4) Uani d . 1 1 . .
    O O4 0.61240(12) 0.7629(2) 0.62568(10) 0.0280(4) Uani d . 1 1 . .
    N N1 0.22094(16) 1.0226(3) 0.21975(14) 0.0321(5) Uani d D 1 1 . .
    H H1NB 0.1839(17) 1.109(2) 0.1855(15) 0.038 Uiso d D 1 1 . .
    H H1NA 0.2785(12) 1.051(3) 0.2629(13) 0.038 Uiso d D 1 1 . .
    C C1 -0.00925(17) 0.4946(3) -0.19589(14) 0.0277(5) Uani d . 1 1 . .
    H H1C -0.0122 0.3668 -0.2157 0.042 Uiso calc R 1 1 . .
    H H1B 0.0153 0.5695 -0.2428 0.042 Uiso calc R 1 1 . .
    H H1A -0.0801 0.5349 -0.1915 0.042 Uiso calc R 1 1 . .
    C C2 0.06020(17) 0.6717(3) -0.05967(15) 0.0215(5) Uani d . 1 1 . .
    C C3 0.14017(16) 0.6815(3) 0.03194(14) 0.0201(5) Uani d . 1 1 . .
    C C4 0.14580(16) 0.8404(3) 0.08492(14) 0.0205(5) Uani d . 1 1 . .
    H H4A 0.0976 0.9367 0.0624 0.025 Uiso calc R 1 1 . .
    C C5 0.22104(16) 0.8614(3) 0.17076(14) 0.0190(5) Uani d . 1 1 . .
    C C6 0.29167(16) 0.7167(3) 0.20412(14) 0.0181(5) Uani d . 1 1 . .
    C C7 0.28276(16) 0.5577(3) 0.14953(14) 0.0206(5) Uani d . 1 1 . .
    H H7A 0.3294 0.4592 0.1719 0.025 Uiso calc R 1 1 . .
    C C8 0.20895(17) 0.5381(3) 0.06445(14) 0.0212(5) Uani d . 1 1 . .
    H H8A 0.2052 0.4286 0.0287 0.025 Uiso calc R 1 1 . .
    C C9 0.37584(16) 0.7249(3) 0.29319(14) 0.0188(5) Uani d . 1 1 . .
    C C10 0.35757(16) 0.7869(3) 0.37973(14) 0.0198(5) Uani d . 1 1 . .
    H H10A 0.2899 0.8339 0.3819 0.024 Uiso calc R 1 1 . .
    C C11 0.43708(17) 0.7805(3) 0.46212(14) 0.0209(5) Uani d . 1 1 . .
    H H11A 0.4235 0.8229 0.5204 0.025 Uiso calc R 1 1 . .
    C C12 0.53657(16) 0.7127(3) 0.46029(14) 0.0188(5) Uani d . 1 1 . .
    C C13 0.55552(17) 0.6511(3) 0.37448(14) 0.0211(5) Uani d . 1 1 . .
    H H13A 0.6233 0.6040 0.3725 0.025 Uiso calc R 1 1 . .
    C C14 0.47657(16) 0.6582(3) 0.29247(14) 0.0215(5) Uani d . 1 1 . .
    H H14A 0.4909 0.6170 0.2342 0.026 Uiso calc R 1 1 . .
    C C15 0.62115(16) 0.7076(3) 0.54930(15) 0.0198(5) Uani d . 1 1 . .
    C C16 0.79774(17) 0.6225(3) 0.61760(15) 0.0258(5) Uani d . 1 1 . .
    H H16A 0.8590 0.5660 0.5999 0.039 Uiso calc R 1 1 . .
    H H16B 0.7760 0.5480 0.6662 0.039 Uiso calc R 1 1 . .
    H H16C 0.8170 0.7446 0.6431 0.039 Uiso calc R 1 1 . .
loop_
    _atom_site_aniso_label
    _atom_site_aniso_U_11
    _atom_site_aniso_U_22
    _atom_site_aniso_U_33
    _atom_site_aniso_U_12
    _atom_site_aniso_U_13
    _atom_site_aniso_U_23
    O1 0.0266(9) 0.0302(9) 0.0209(8) 0.0058(7) -0.0052(7) -0.0085(7)
    O2 0.0427(10) 0.0261(9) 0.0284(9) 0.0092(8) -0.0087(8) -0.0008(7)
    O3 0.0201(8) 0.0284(8) 0.0188(8) 0.0022(7) -0.0030(6) -0.0014(6)
    O4 0.0283(9) 0.0359(9) 0.0183(8) 0.0000(7) 0.0019(7) -0.0053(7)
    N1 0.0321(12) 0.0302(11) 0.0304(12) 0.0010(9) -0.0001(9) -0.0020(9)
    C1 0.0267(12) 0.0343(13) 0.0168(11) 0.0013(10) -0.0059(9) -0.0066(9)
    C2 0.0238(11) 0.0199(11) 0.0203(11) 0.0008(9) 0.0038(9) 0.0003(9)
    C3 0.0204(11) 0.0224(11) 0.0171(11) -0.0025(9) 0.0033(9) -0.0003(9)
    C4 0.0203(11) 0.0193(10) 0.0213(11) 0.0015(9) 0.0035(9) 0.0018(9)
    C5 0.0204(11) 0.0201(11) 0.0175(10) -0.0030(9) 0.0062(9) -0.0013(9)
    C6 0.0166(10) 0.0229(11) 0.0155(10) -0.0017(9) 0.0052(9) 0.0000(8)
    C7 0.0196(11) 0.0210(11) 0.0205(11) 0.0022(9) 0.0032(9) 0.0002(9)
    C8 0.0234(11) 0.0201(11) 0.0197(11) 0.0001(9) 0.0037(9) -0.0026(9)
    C9 0.0209(11) 0.0168(10) 0.0176(10) -0.0035(9) 0.0019(9) -0.0006(8)
    C10 0.0191(11) 0.0207(11) 0.0191(11) -0.0001(9) 0.0036(9) -0.0021(9)
    C11 0.0251(12) 0.0202(11) 0.0177(11) 0.0001(9) 0.0055(9) -0.0028(8)
    C12 0.0205(11) 0.0163(10) 0.0181(11) -0.0032(9) 0.0014(9) 0.0014(8)
    C13 0.0187(11) 0.0243(12) 0.0202(11) 0.0001(9) 0.0044(9) -0.0008(9)
    C14 0.0218(11) 0.0274(12) 0.0162(10) -0.0021(9) 0.0060(9) -0.0048(9)
    C15 0.0227(12) 0.0151(10) 0.0204(11) -0.0042(9) 0.0023(9) 0.0021(9)
    C16 0.0220(12) 0.0291(12) 0.0216(11) 0.0012(10) -0.0047(9) 0.0014(10)
_geom_special_details
;
All e.s.d.'s (except the e.s.d. in the dihedral angle between two l.s. planes)
are estimated using the full covariance matrix. The cell e.s.d.'s are taken
into account individually in the estimation of e.s.d.'s in distances, angles
and torsion angles; correlations between e.s.d.'s in cell parameters are only
used when they are defined by crystal symmetry. An approximate (isotropic)
treatment of cell e.s.d.'s is used for estimating e.s.d.'s involving l.s.
planes.
;
loop_
    _geom_bond_atom_site_label_1
    _geom_bond_atom_site_label_2
    _geom_bond_site_symmetry_2
    _geom_bond_distance
    _geom_bond_publ_flag
    O1 C2 . 1.332(2) ?
    O1 C1 . 1.442(2) ?
    O2 C2 . 1.211(2) ?
    O3 C15 . 1.342(2) ?
    O3 C16 . 1.443(2) ?
    O4 C15 . 1.204(2) ?
    N1 C5 . 1.379(3) ?
    N1 H1NB . 0.877(5) ?
    N1 H1NA . 0.879(5) ?
    C1 H1C . 0.9800 ?
    C1 H1B . 0.9800 ?
    C1 H1A . 0.9800 ?
    C2 C3 . 1.482(3) ?
    C3 C4 . 1.388(3) ?
    C3 C8 . 1.390(3) ?
    C4 C5 . 1.397(3) ?
    C4 H4A . 0.9500 ?
    C5 C6 . 1.413(3) ?
    C6 C7 . 1.399(3) ?
    C6 C9 . 1.483(3) ?
    C7 C8 . 1.379(3) ?
    C7 H7A . 0.9500 ?
    C8 H8A . 0.9500 ?
    C9 C14 . 1.396(3) ?
    C9 C10 . 1.399(3) ?
    C10 C11 . 1.383(3) ?
    C10 H10A . 0.9500 ?
    C11 C12 . 1.388(3) ?
    C11 H11A . 0.9500 ?
    C12 C13 . 1.391(3) ?
    C12 C15 . 1.485(3) ?
    C13 C14 . 1.376(3) ?
    C13 H13A . 0.9500 ?
    C14 H14A . 0.9500 ?
    C16 H16A . 0.9800 ?
    C16 H16B . 0.9800 ?
    C16 H16C . 0.9800 ?
loop_
    _geom_angle_atom_site_label_1
    _geom_angle_atom_site_label_2
    _geom_angle_atom_site_label_3
    _geom_angle_site_symmetry_1
    _geom_angle_site_symmetry_3
    _geom_angle
    _geom_angle_publ_flag
    C2 O1 C1 . . 116.20(16) ?
    C15 O3 C16 . . 115.67(16) ?
    C5 N1 H1NB . . 113.4(17) ?
    C5 N1 H1NA . . 117.6(17) ?
    H1NB N1 H1NA . . 120(2) ?
    O1 C1 H1C . . 109.5 ?
    O1 C1 H1B . . 109.5 ?
    H1C C1 H1B . . 109.5 ?
    O1 C1 H1A . . 109.5 ?
    H1C C1 H1A . . 109.5 ?
    H1B C1 H1A . . 109.5 ?
    O2 C2 O1 . . 122.46(19) ?
    O2 C2 C3 . . 125.17(19) ?
    O1 C2 C3 . . 112.37(17) ?
    C4 C3 C8 . . 120.21(18) ?
    C4 C3 C2 . . 117.99(18) ?
    C8 C3 C2 . . 121.80(18) ?
    C3 C4 C5 . . 121.22(19) ?
    C3 C4 H4A . . 119.4 ?
    C5 C4 H4A . . 119.4 ?
    N1 C5 C4 . . 117.78(19) ?
    N1 C5 C6 . . 123.24(18) ?
    C4 C5 C6 . . 118.97(18) ?
    C7 C6 C5 . . 118.25(18) ?
    C7 C6 C9 . . 118.09(18) ?
    C5 C6 C9 . . 123.65(18) ?
    C8 C7 C6 . . 122.60(19) ?
    C8 C7 H7A . . 118.7 ?
    C6 C7 H7A . . 118.7 ?
    C7 C8 C3 . . 118.75(19) ?
    C7 C8 H8A . . 120.6 ?
    C3 C8 H8A . . 120.6 ?
    C14 C9 C10 . . 118.07(19) ?
    C14 C9 C6 . . 118.81(18) ?
    C10 C9 C6 . . 123.01(19) ?
    C11 C10 C9 . . 120.68(19) ?
    C11 C10 H10A . . 119.7 ?
    C9 C10 H10A . . 119.7 ?
    C10 C11 C12 . . 120.51(18) ?
    C10 C11 H11A . . 119.7 ?
    C12 C11 H11A . . 119.7 ?
    C11 C12 C13 . . 119.20(19) ?
    C11 C12 C15 . . 119.80(18) ?
    C13 C12 C15 . . 121.00(19) ?
    C14 C13 C12 . . 120.3(2) ?
    C14 C13 H13A . . 119.9 ?
    C12 C13 H13A . . 119.9 ?
    C13 C14 C9 . . 121.25(18) ?
    C13 C14 H14A . . 119.4 ?
    C9 C14 H14A . . 119.4 ?
    O4 C15 O3 . . 123.07(19) ?
    O4 C15 C12 . . 125.2(2) ?
    O3 C15 C12 . . 111.68(17) ?
    O3 C16 H16A . . 109.5 ?
    O3 C16 H16B . . 109.5 ?
    H16A C16 H16B . . 109.5 ?
    O3 C16 H16C . . 109.5 ?
    H16A C16 H16C . . 109.5 ?
    H16B C16 H16C . . 109.5 ?
loop_
    _geom_torsion_atom_site_label_1
    _geom_torsion_atom_site_label_2
    _geom_torsion_atom_site_label_3
    _geom_torsion_atom_site_label_4
    _geom_torsion_site_symmetry_1
    _geom_torsion_site_symmetry_2
    _geom_torsion_site_symmetry_3
    _geom_torsion_site_symmetry_4
    _geom_torsion
    _geom_torsion_publ_flag
    C1 O1 C2 O2 . . . . 2.4(3) ?
    C1 O1 C2 C3 . . . . -177.63(17) ?
    O2 C2 C3 C4 . . . . -0.5(3) ?
    O1 C2 C3 C4 . . . . 179.46(17) ?
    O2 C2 C3 C8 . . . . -179.8(2) ?
    O1 C2 C3 C8 . . . . 0.2(3) ?
    C8 C3 C4 C5 . . . . 1.0(3) ?
    C2 C3 C4 C5 . . . . -178.30(18) ?
    C3 C4 C5 N1 . . . . -179.38(19) ?
    C3 C4 C5 C6 . . . . -0.6(3) ?
    N1 C5 C6 C7 . . . . 178.43(19) ?
    C4 C5 C6 C7 . . . . -0.2(3) ?
    N1 C5 C6 C9 . . . . -2.5(3) ?
    C4 C5 C6 C9 . . . . 178.85(18) ?
    C5 C6 C7 C8 . . . . 0.8(3) ?
    C9 C6 C7 C8 . . . . -178.35(19) ?
    C6 C7 C8 C3 . . . . -0.5(3) ?
    C4 C3 C8 C7 . . . . -0.4(3) ?
    C2 C3 C8 C7 . . . . 178.82(19) ?
    C7 C6 C9 C14 . . . . 42.7(3) ?
    C5 C6 C9 C14 . . . . -136.4(2) ?
    C7 C6 C9 C10 . . . . -133.4(2) ?
    C5 C6 C9 C10 . . . . 47.5(3) ?
    C14 C9 C10 C11 . . . . -0.5(3) ?
    C6 C9 C10 C11 . . . . 175.68(19) ?
    C9 C10 C11 C12 . . . . 0.1(3) ?
    C10 C11 C12 C13 . . . . 0.0(3) ?
    C10 C11 C12 C15 . . . . 179.73(18) ?
    C11 C12 C13 C14 . . . . 0.3(3) ?
    C15 C12 C13 C14 . . . . -179.44(18) ?
    C12 C13 C14 C9 . . . . -0.7(3) ?
    C10 C9 C14 C13 . . . . 0.8(3) ?
    C6 C9 C14 C13 . . . . -175.55(18) ?
    C16 O3 C15 O4 . . . . 1.7(3) ?
    C16 O3 C15 C12 . . . . -179.20(16) ?
    C11 C12 C15 O4 . . . . -2.0(3) ?
    C13 C12 C15 O4 . . . . 177.7(2) ?
    C11 C12 C15 O3 . . . . 178.96(18) ?
    C13 C12 C15 O3 . . . . -1.3(3) ?
loop_
    _geom_hbond_atom_site_label_D
    _geom_hbond_atom_site_label_H
    _geom_hbond_atom_site_label_A
    _geom_hbond_site_symmetry_A
    _geom_hbond_distance_DH
    _geom_hbond_distance_HA
    _geom_hbond_distance_DA
    _geom_hbond_angle_DHA
    N1 H1NB O2 3_575 0.877(5) 2.541(15) 3.304(3) 146(2)
    N1 H1NA O4 3_676 0.879(5) 2.328(12) 3.147(2) 155(2)
    C4 H4A O2 3_575 0.95 2.44 3.301(3) 150.4
_iucr_refine_instructions_details
;
TITL umd20_0m in P2(1)/c
CELL  0.71073  12.9555   7.3460  14.4222   90.000  103.263   90.000
ZERR     4.00   0.0028   0.0016   0.0031    0.000    0.010    0.000
LATT   1
SYMM  - X, 1/2 + Y, 1/2 - Z
SFAC  C    H    N    O
UNIT  64   60   4    16
MERG   2
OMIT     1   0   0
dfix 0.87 0.005 n1 h1na n1 h1nb
eqiv $1 -x, -y+2, -z
eqiv $2 -x+1, -y+2, -z+1
eqiv $3 -x, -y +2, -z
htab n1 o2_$1
htab n1 o4_$2
htab c4 o2_$3
FMAP   2
PLAN   10
SIZE     0.06   0.12   0.28
ACTA    50.00
BOND   $H
CONF
L.S.   6
TEMP  -183.00
WGHT    0.060900    0.632800
FVAR       0.17744
O1    4    0.063129    0.513505   -0.104192    11.00000    0.02661    0.03021 =
         0.02093   -0.00854   -0.00525    0.00582
O2    4   -0.001791    0.791475   -0.092193    11.00000    0.04272    0.02611 =
         0.02837   -0.00075   -0.00870    0.00917
O3    4    0.711223    0.635337    0.534629    11.00000    0.02013    0.02839 =
         0.01882   -0.00145   -0.00303    0.00222
O4    4    0.612397    0.762918    0.625682    11.00000    0.02826    0.03592 =
         0.01831   -0.00532    0.00191   -0.00003
N1    3    0.220939    1.022582    0.219755    11.00000    0.03206    0.03016 =
         0.03043   -0.00198   -0.00012    0.00096
H1NB  2    0.183900    1.109001    0.185482    11.00000   -1.20000
H1NA  2    0.278497    1.050516    0.262871    11.00000   -1.20000
C1    1   -0.009251    0.494636   -0.195893    11.00000    0.02666    0.03431 =
         0.01682   -0.00662   -0.00586    0.00132
AFIX 137
H1C   2   -0.012207    0.366771   -0.215709    11.00000   -1.50000
H1B   2    0.015348    0.569454   -0.242808    11.00000   -1.50000
H1A   2   -0.080094    0.534858   -0.191495    11.00000   -1.50000
AFIX   0
C2    1    0.060196    0.671701   -0.059670    11.00000    0.02385    0.01988 =
         0.02029    0.00029    0.00375    0.00084
C3    1    0.140175    0.681495    0.031942    11.00000    0.02037    0.02241 =
         0.01710   -0.00029    0.00329   -0.00249
C4    1    0.145797    0.840405    0.084921    11.00000    0.02034    0.01926 =
         0.02131    0.00182    0.00353    0.00151
AFIX  43
H4A   2    0.097608    0.936696    0.062414    11.00000   -1.20000
AFIX   0
C5    1    0.221037    0.861374    0.170761    11.00000    0.02038    0.02014 =
         0.01746   -0.00132    0.00616   -0.00298
C6    1    0.291668    0.716682    0.204116    11.00000    0.01656    0.02294 =
         0.01548    0.00000    0.00520   -0.00172
C7    1    0.282759    0.557665    0.149533    11.00000    0.01958    0.02096 =
         0.02050    0.00020    0.00317    0.00225
AFIX  43
H7A   2    0.329386    0.459246    0.171942    11.00000   -1.20000
AFIX   0
C8    1    0.208951    0.538087    0.064455    11.00000    0.02342    0.02005 =
         0.01968   -0.00261    0.00372    0.00014
AFIX  43
H8A   2    0.205191    0.428640    0.028746    11.00000   -1.20000
AFIX   0
C9    1    0.375839    0.724911    0.293187    11.00000    0.02091    0.01676 =
         0.01756   -0.00064    0.00190   -0.00346
C10   1    0.357571    0.786904    0.379733    11.00000    0.01914    0.02065 =
         0.01913   -0.00213    0.00364   -0.00012
AFIX  43
H10A  2    0.289859    0.833874    0.381949    11.00000   -1.20000
AFIX   0
C11   1    0.437080    0.780522    0.462120    11.00000    0.02513    0.02016 =
         0.01774   -0.00277    0.00549    0.00012
AFIX  43
H11A  2    0.423471    0.822878    0.520404    11.00000   -1.20000
AFIX   0
C12   1    0.536573    0.712721    0.460287    11.00000    0.02054    0.01634 =
         0.01811    0.00140    0.00145   -0.00322
C13   1    0.555516    0.651120    0.374479    11.00000    0.01869    0.02430 =
         0.02021   -0.00084    0.00438    0.00012
AFIX  43
H13A  2    0.623257    0.603956    0.372512    11.00000   -1.20000
AFIX   0
C14   1    0.476565    0.658217    0.292467    11.00000    0.02179    0.02738 =
         0.01616   -0.00476    0.00601   -0.00208
AFIX  43
H14A  2    0.490857    0.616957    0.234247    11.00000   -1.20000
AFIX   0
C15   1    0.621146    0.707624    0.549300    11.00000    0.02265    0.01510 =
         0.02037    0.00206    0.00227   -0.00421
C16   1    0.797743    0.622459    0.617604    11.00000    0.02201    0.02906 =
         0.02158    0.00138   -0.00469    0.00119
AFIX 137
H16A  2    0.859026    0.566024    0.599903    11.00000   -1.50000
H16B  2    0.775974    0.547989    0.666186    11.00000   -1.50000
H16C  2    0.816992    0.744616    0.643078    11.00000   -1.50000
HKLF 4  1.0  1.00  0.00  0.00  0.00  1.00  0.00  0.00  0.00  1.00
REM  umd20_0m in P2(1)/c
REM R1 =  0.0451 for   1785 Fo > 4sig(Fo)  and  0.0692 for all   2463 data
REM    198 parameters refined using      2 restraints
END
;
data_global
_journal_date_recd_electronic     2013-04-09
_journal_date_accepted     2013-04-19
_journal_name_full     'Acta Crystallographica, Section E'
_journal_year     2013
_journal_volume     69
_journal_issue      5
_journal_page_first     o797
_journal_page_last     o797
_journal_paper_category     QO
_journal_paper_doi     10.1107/S1600536813010775
_journal_coeditor_code     FF2103
_publ_contact_author_name     'David Manke'
_publ_contact_author_address
;
285 Old Westport Road
North Dartmouth
MA 02719
USA
;
_publ_contact_author_email     dmanke@umassd.edu
_publ_contact_author_fax     (508)999-9167
_publ_contact_author_phone     (508)910-6554
_publ_section_title
;
Dimethyl 2-aminobiphenyl-4,4'-dicarboxylate
;
loop_
    _publ_author_name
    _publ_author_footnote
    _publ_author_address
    'Lehane, Ryan L.' .
;
Department of Chemistry and Biochemistry
University of Massachusetts Dartmouth
285 Old Westport Road
North Dartmouth, MA 02747, USA
;
    'Golen, James A.' .
;
Department of Chemistry
University of California, San Diego
9500 Gilman Drive
La Jolla, CA 92093, USA
;
    'Rheingold, Arnold L.' .
;
Department of Chemistry
University of California, San Diego
9500 Gilman Drive
La Jolla, CA 92093, USA
;
    'Manke, David R.' .
;
Department of Chemistry and Biochemistry
University of Massachusetts Dartmouth
285 Old Westport Road
North Dartmouth, MA 02747, USA
;
