# Supplementary material for: Dimethyl 2-amino­biphenyl-4,4′-di­carboxyl­ate
Source: Acta Crystallogr Sect E Struct Rep Online. 2013 Apr 27;69(Pt 5):o797. doi: 10.1107/S1600536813010775 (PMC3648318; doi:10.1107/S1600536813010775)
Supplement: Supplementary file 2 [file e-69-0o797-Isup2.hkl]

# 
# h,k,l, Fc-squared, Fo-squared, sigma(Fo-squared) and status flag 
# 
data_I
_shelx_title ' umd20_0m in P2(1)/c' 
_shelx_refln_list_code          4 
_shelx_F_calc_maximum      181.66 
_exptl_crystal_F_000       600.00 
_reflns_d_resolution_high  0.8242 
 
loop_ 
 _symmetry_equiv_pos_as_xyz 
 'x, y, z' 
 '-x, y+1/2, -z+1/2' 
 '-x, -y, -z' 
 'x, -y-1/2, z-1/2' 
 
_cell_length_a    12.9555 
_cell_length_b     7.3460 
_cell_length_c    14.4222 
_cell_angle_alpha  90.000 
_cell_angle_beta  103.263 
_cell_angle_gamma  90.000 
 
_shelx_F_squared_multiplier     1.000 
 
loop_ 
 _refln_index_h 
 _refln_index_k 
 _refln_index_l 
 _refln_F_squared_calc 
 _refln_F_squared_meas 
 _refln_F_squared_sigma 
 _refln_observed_status 
   2   0   0        0.55        8.42      2.69 o 
   3   0   0      837.84      836.23     24.14 o 
   4   0   0     1883.30     1689.57     30.65 o 
   5   0   0     3222.97     2966.67     50.64 o 
   6   0   0        2.37       -0.08      6.03 o 
   7   0   0        4.99        2.50      5.25 o 
   8   0   0       38.68       27.79      6.41 o 
   9   0   0       61.24       66.38     10.16 o 
  10   0   0      143.44      138.78     11.78 o 
  11   0   0      249.58      247.10     36.52 o 
  12   0   0     2112.53     2101.94     63.36 o 
  13   0   0      898.68      870.40     28.52 o 
  14   0   0     1475.80     1480.28     70.51 o 
  15   0   0       75.53       77.81     19.69 o 
   1   1   0     1388.41     1354.71     16.09 o 
   2   1   0     2075.58     2006.00     14.88 o 
   3   1   0      106.52       69.45      2.92 o 
   4   1   0      759.83      703.17     10.11 o 
   5   1   0       82.23      112.10      8.66 o 
   6   1   0      209.96      195.98      7.57 o 
   7   1   0       73.48       47.98      4.61 o 
   8   1   0        0.73       -1.47      3.84 o 
   9   1   0      219.78      225.62      9.67 o 
  10   1   0       81.80       82.84      6.84 o 
  11   1   0      337.75      365.49     16.82 o 
  12   1   0       59.58       71.79      7.63 o 
  13   1   0      221.22      243.50     14.35 o 
  14   1   0       17.24       15.24      8.43 o 
  15   1   0      295.85      323.24     17.83 o 
   0   2   0     7411.92     8047.60    178.81 o 
   1   2   0    11112.38    10895.82    118.42 o 
   2   2   0     2686.79     2464.55     25.03 o 
   3   2   0      613.63      559.76      6.99 o 
   4   2   0     3849.99     3658.03     42.94 o 
   5   2   0      249.57      257.66      6.67 o 
   6   2   0      301.67      273.39     10.51 o 
   7   2   0      778.87      805.80     13.32 o 
   8   2   0      827.72      818.27     14.00 o 
   9   2   0      185.96      196.14     10.43 o 
  10   2   0       91.80       90.57      6.96 o 
  11   2   0      265.57      292.44     15.48 o 
  12   2   0      223.80      241.51     17.04 o 
  13   2   0      183.58      160.86     15.46 o 
  14   2   0       20.78       36.39      9.44 o 
   1   3   0      321.21      296.45      6.80 o 
   2   3   0       47.68       58.28      6.10 o 
   3   3   0      240.72      214.80      3.81 o 
   4   3   0       29.95       45.09      2.81 o 
   5   3   0       68.88       85.12      5.13 o 
   6   3   0      178.89      184.98      7.66 o 
   7   3   0       67.10       67.31      5.12 o 
   8   3   0        0.49       -2.88      4.36 o 
   9   3   0       45.17       34.43      5.97 o 
  10   3   0       54.81       63.84      8.15 o 
  11   3   0       92.33      111.33     10.18 o 
  12   3   0      179.18      181.36     12.56 o 
  13   3   0      189.71      205.04     26.38 o 
  14   3   0        9.65        8.30      8.77 o 
   0   4   0     1446.07     1442.21     42.56 o 
   1   4   0        1.39        2.77      3.05 o 
   2   4   0      875.23      944.79     37.71 o 
   3   4   0     1891.69     1959.95     30.97 o 
   4   4   0      205.28      240.50      4.44 o 
   5   4   0      991.19     1030.75     14.88 o 
   6   4   0       35.24       22.68      4.28 o 
   7   4   0      158.29      161.02      8.21 o 
   8   4   0      262.40      299.31     10.94 o 
   9   4   0        6.40        6.18      7.83 o 
  10   4   0       11.87        6.03      7.64 o 
  11   4   0      115.56       83.39     11.62 o 
  12   4   0        0.00       -1.55      8.82 o 
  13   4   0       89.16      115.36     18.58 o 
   1   5   0       38.13       47.23      3.48 o 
   2   5   0      399.53      414.15     13.12 o 
   3   5   0      223.89      210.73     10.89 o 
   4   5   0      235.82      237.07      5.19 o 
   5   5   0      101.14      113.41      9.81 o 
   6   5   0      162.18      159.03      9.36 o 
   7   5   0       27.47       33.65     11.27 o 
   8   5   0       31.11       35.38      8.14 o 
   9   5   0      451.71      438.12     18.44 o 
  10   5   0       44.44       37.51      9.40 o 
  11   5   0        4.86        1.91     15.24 o 
  12   5   0      802.41      802.00     44.46 o 
   0   6   0      733.70      732.14     16.74 o 
   1   6   0      644.08      648.85     14.60 o 
   2   6   0      130.92      163.25     23.50 o 
   3   6   0      211.37      203.58     15.24 o 
   4   6   0      174.53      155.31     15.24 o 
   5   6   0       35.10       32.23      6.83 o 
   6   6   0       10.36       11.22      5.87 o 
   7   6   0        0.02       -4.45      6.33 o 
   8   6   0       42.89       37.34      8.58 o 
   9   6   0       31.99       17.06      8.45 o 
  10   6   0      160.97      130.29     13.05 o 
  11   6   0      118.68      135.21     13.96 o 
   2   7   0      208.05      185.16     14.61 o 
   3   7   0       40.31       21.91      9.21 o 
   4   7   0       12.85       24.45      9.85 o 
   5   7   0        0.39        0.64      9.53 o 
   6   7   0        0.14       -4.13     10.16 o 
   7   7   0       29.13       32.39     13.66 o 
   8   7   0       62.54       74.32     16.20 o 
   9   7   0        0.31      -11.43     11.43 o 
   4   8   0       37.28       48.91     12.07 o 
   5   8   0       80.92      102.58     14.61 o 
   6   8   0       13.71       29.85     12.70 o 
 -15   1   1      134.71      127.52     13.21 o 
 -14   1   1        1.19       -3.36      7.82 o 
 -13   1   1       12.50        9.77      8.07 o 
 -12   1   1      218.33      213.67     11.11 o 
 -11   1   1      172.08      156.37      8.99 o 
 -10   1   1      234.74      233.96     10.24 o 
  -9   1   1       70.75       84.82      6.46 o 
  -8   1   1        6.46        6.29      3.58 o 
  -7   1   1      125.96      128.41      6.09 o 
  -6   1   1     1300.79     1304.14     19.04 o 
  -5   1   1      293.81      254.06      9.21 o 
  -4   1   1       59.20       41.50      4.36 o 
  -3   1   1       13.65        0.20      2.02 o 
  -2   1   1        8.05       17.33      1.73 o 
  -1   1   1     1189.44     1280.97     10.59 o 
   0   1   1       76.31       79.37      1.51 o 
   1   1   1     2237.21     1803.99     13.90 o 
   2   1   1     1696.35     1508.45     12.40 o 
   3   1   1     1185.15     1270.90     12.76 o 
   4   1   1      174.20      136.27      5.01 o 
   5   1   1      122.19      127.53      5.83 o 
   6   1   1       91.38       72.24      4.64 o 
   7   1   1      625.29      628.12     13.87 o 
   8   1   1      660.91      650.76     24.58 o 
   9   1   1       89.51       75.97      5.87 o 
  10   1   1        7.27        6.50      4.72 o 
  11   1   1      532.06      502.56     14.26 o 
  12   1   1       52.07       61.12      9.53 o 
  13   1   1      114.38      137.41     13.00 o 
  14   1   1       76.41       74.75     10.43 o 
 -15   2   1        0.02       -1.39      8.86 o 
 -14   2   1       18.63       13.36      9.10 o 
 -13   2   1      555.59      569.08     31.38 o 
 -12   2   1       89.50       89.80     11.96 o 
 -11   2   1       13.16       13.38      7.40 o 
 -10   2   1      204.37      223.27     12.47 o 
  -9   2   1       59.77       55.08      6.71 o 
  -8   2   1        0.06       -3.36      3.36 o 
  -7   2   1       18.35       30.99      3.95 o 
  -6   2   1      401.48      473.98      9.13 o 
  -5   2   1     1446.66     1652.85     18.10 o 
  -4   2   1      127.97       95.34      4.83 o 
  -3   2   1       19.01       12.63      1.99 o 
  -2   2   1     3459.11     3636.90     30.79 o 
  -1   2   1    11636.14    11482.94    110.51 o 
   0   2   1      273.09      268.72      4.71 o 
   1   2   1      713.07      699.09     10.38 o 
   2   2   1      184.37      235.04      4.15 o 
   3   2   1      101.29      123.39      4.40 o 
   4   2   1      827.07      823.47     10.49 o 
   5   2   1      212.93      188.48      6.25 o 
   6   2   1       27.28       44.69      4.41 o 
   7   2   1      937.61      913.51     14.42 o 
   8   2   1      184.61      201.15     14.72 o 
   9   2   1      162.55      157.46      7.70 o 
  10   2   1       47.71       43.48      6.14 o 
  11   2   1      265.43      241.55     12.82 o 
  12   2   1       42.20       33.04      8.38 o 
  13   2   1      331.71      303.40     15.18 o 
  14   2   1       30.03       20.46      8.92 o 
 -14   3   1      106.74      116.81     12.25 o 
 -13   3   1       62.41       73.23     10.22 o 
 -12   3   1        0.21       -8.04      9.63 o 
 -11   3   1        2.37       -6.10      6.10 o 
 -10   3   1      623.81      580.15     17.33 o 
  -9   3   1       39.36       52.24      6.14 o 
  -8   3   1        4.77        4.07      4.43 o 
  -7   3   1       18.53       14.09      5.18 o 
  -6   3   1       26.87       38.49      3.96 o 
  -5   3   1        8.27       14.92      3.08 o 
  -4   3   1      674.96      609.48      7.89 o 
  -3   3   1      145.80       97.75      3.12 o 
  -2   3   1       19.42       15.06      3.43 o 
  -1   3   1        1.85        2.26      2.44 o 
   0   3   1     4256.64     4165.16     46.79 o 
   1   3   1       83.58       58.78      5.08 o 
   2   3   1        7.08        9.73      1.71 o 
   3   3   1        7.31        2.73      2.03 o 
   4   3   1     1684.34     1933.46     20.80 o 
   5   3   1      213.97      227.86      6.34 o 
   6   3   1      101.88      104.51      6.11 o 
   7   3   1       15.32       14.68      4.58 o 
   8   3   1       42.64       38.03      5.62 o 
   9   3   1        7.02        2.94      7.95 o 
  10   3   1        0.39       -6.01      6.01 o 
  11   3   1      460.05      455.62     16.55 o 
  12   3   1      450.94      479.39     20.39 o 
  13   3   1      123.65      115.93     11.53 o 
  14   3   1        2.63        1.30      8.56 o 
 -13   4   1      191.52      177.08     53.20 o 
 -12   4   1        6.75       20.81      9.65 o 
 -11   4   1      124.08      118.56     12.57 o 
 -10   4   1       69.95       61.59      9.63 o 
  -9   4   1       78.31       71.99      7.71 o 
  -8   4   1        7.12        5.74      5.96 o 
  -7   4   1        0.91        2.09      8.21 o 
  -6   4   1      336.14      380.77     12.54 o 
  -5   4   1       71.60       84.84      3.73 o 
  -4   4   1        0.49        2.25      2.13 o 
  -3   4   1      708.79      737.89     15.31 o 
  -2   4   1     2501.44     2537.33     37.14 o 
  -1   4   1      195.42      242.54      6.67 o 
   0   4   1       27.13       18.99      2.15 o 
   1   4   1        3.79        3.31      3.41 o 
   2   4   1      173.84      157.02      8.92 o 
   3   4   1     1087.81     1155.28     13.00 o 
   4   4   1        5.67        5.05      2.28 o 
   5   4   1        2.99        3.45      2.90 o 
   6   4   1       18.79       22.90      4.58 o 
   7   4   1      206.72      203.01      9.14 o 
   8   4   1        0.92        1.17      5.50 o 
   9   4   1       60.74       65.18      7.84 o 
  10   4   1        0.07        3.85     10.96 o 
  11   4   1        2.41       -3.43      7.85 o 
  12   4   1       18.49       31.13     10.20 o 
  13   4   1        1.10        8.89     10.11 o 
 -12   5   1        1.70       -4.29      9.16 o 
 -11   5   1        1.47        0.18     14.13 o 
 -10   5   1       35.20       34.91      9.45 o 
  -9   5   1        4.07        0.39      7.30 o 
  -8   5   1       85.36       76.85      9.17 o 
  -7   5   1       68.88       59.51      8.34 o 
  -6   5   1      320.92      319.34     12.84 o 
  -5   5   1      219.69      219.27      6.69 o 
  -4   5   1       39.18       30.58      2.98 o 
  -3   5   1       26.53       21.64      4.91 o 
  -2   5   1      378.95      392.88     19.53 o 
  -1   5   1       15.35       17.15      2.93 o 
   0   5   1      425.12      406.92      5.77 o 
   1   5   1      215.16      229.53      8.23 o 
   2   5   1       15.19       10.06      4.87 o 
   3   5   1        1.30        0.78      4.96 o 
   4   5   1       96.29       91.61      5.22 o 
   5   5   1        0.00        0.80      3.70 o 
   6   5   1       19.74        7.26      5.24 o 
   7   5   1        6.41        6.32      8.26 o 
   8   5   1      668.67      633.57     52.09 o 
   9   5   1       51.89       42.27      9.22 o 
  10   5   1       12.27       20.61      9.21 o 
  11   5   1      307.75      346.03     24.77 o 
  12   5   1       13.33       24.52     14.61 o 
 -11   6   1        0.01        6.60     10.48 o 
 -10   6   1      265.33      263.06     26.04 o 
  -9   6   1       89.81       59.76      9.99 o 
  -8   6   1      161.83      158.83     13.03 o 
  -7   6   1        3.39        6.20      6.33 o 
  -6   6   1       14.80       12.58      5.80 o 
  -5   6   1       31.75       29.98      3.95 o 
  -4   6   1      600.75      621.86     25.41 o 
  -3   6   1      105.17      117.19     13.02 o 
  -2   6   1      427.82      442.61     14.78 o 
  -1   6   1       66.74       83.98      7.52 o 
   0   6   1      605.41      662.19     12.15 o 
   1   6   1      391.66      397.54     15.24 o 
   2   6   1      487.67      513.96     15.87 o 
   3   6   1      236.40      242.96     16.52 o 
   4   6   1       42.36       47.33      4.36 o 
   5   6   1      206.02      197.40      8.00 o 
   6   6   1       11.56        4.20      5.76 o 
   7   6   1       52.98       42.77     13.82 o 
   8   6   1       26.05       33.79      8.16 o 
   9   6   1      116.27      151.69     12.82 o 
  10   6   1      226.34      302.85     37.32 o 
  11   6   1        7.90       26.04     13.66 o 
  -9   7   1        6.55        3.49     13.02 o 
  -8   7   1       10.22       -2.86     12.39 o 
  -7   7   1       14.10       44.78     13.02 o 
  -6   7   1       10.32       13.97     10.80 o 
  -5   7   1        2.91       10.10      5.05 o 
  -4   7   1        1.73       -1.27      7.94 o 
  -3   7   1      203.00      204.22     15.56 o 
  -2   7   1      406.81      397.31     18.10 o 
   1   7   1      686.34      684.74     23.18 o 
   2   7   1      557.28      558.34     22.23 o 
   3   7   1        7.36       16.83      9.21 o 
   4   7   1       18.92       28.58      5.81 o 
   5   7   1       97.08       94.52      8.45 o 
   6   7   1       23.45       33.35     12.70 o 
   7   7   1      238.16      238.52     22.87 o 
   8   7   1      153.26       96.87     17.47 o 
   9   7   1       60.77       63.84     17.15 o 
  -6   8   1       30.90       30.81     13.02 o 
  -5   8   1       13.59        2.86     10.16 o 
  -4   8   1       10.30       26.68     10.48 o 
   0   8   1       10.12        3.81      6.99 o 
   1   8   1       61.14       63.52      7.30 o 
   4   8   1      146.12      157.21     16.83 o 
   5   8   1       51.90       72.41     13.66 o 
   6   8   1       50.46       29.54     13.66 o 
 -15   0   2      560.23      619.92     26.82 o 
 -14   0   2      243.10      233.64     18.48 o 
 -13   0   2        3.05       16.42      9.04 o 
 -12   0   2        0.28       -3.88      8.14 o 
 -11   0   2        2.06        2.06      7.48 o 
 -10   0   2      269.21      272.45     15.35 o 
  -9   0   2       14.68       12.84      6.60 o 
  -8   0   2      488.43      536.87     45.89 o 
  -7   0   2     1856.30     2068.07     36.49 o 
  -6   0   2     5743.98     5888.42    128.47 o 
  -5   0   2       12.80       30.61      4.33 o 
  -4   0   2     8208.39     7363.05     82.88 o 
  -3   0   2    10351.46    10164.80    130.48 o 
  -2   0   2     6993.53     6283.05     80.08 o 
  -1   0   2       73.48       72.31      4.61 o 
   1   0   2      175.50      267.85      4.86 o 
   2   0   2      516.06      618.55      9.10 o 
   3   0   2     3038.32     2546.19     30.55 o 
   4   0   2        2.03        2.78      3.83 o 
   5   0   2      703.08      669.76     22.10 o 
   6   0   2     2459.41     2535.35     38.37 o 
   7   0   2      110.53      107.98     10.25 o 
   8   0   2      404.63      390.53     12.95 o 
   9   0   2      170.03      149.35     11.78 o 
  10   0   2     2438.06     2365.29     48.61 o 
  11   0   2        0.02       -7.40      7.40 o 
  12   0   2      142.16      114.54     12.30 o 
  13   0   2        0.07       11.35      9.63 o 
  14   0   2       25.46       44.39     11.75 o 
 -15   1   2       16.20        7.88      8.74 o 
 -14   1   2       79.76       66.58     11.35 o 
 -13   1   2       38.69       60.10     11.30 o 
 -12   1   2      207.80      201.62     10.56 o 
 -11   1   2      206.67      172.60      9.35 o 
 -10   1   2       25.42       27.55      5.71 o 
  -9   1   2      449.20      477.40     12.38 o 
  -8   1   2       14.58        4.18      3.61 o 
  -7   1   2       28.35       35.63      4.03 o 
  -6   1   2      368.67      351.52      7.89 o 
  -5   1   2      262.20      250.49      6.08 o 
  -4   1   2      149.54      176.59      5.17 o 
  -3   1   2     3167.26     3193.80     28.10 o 
  -2   1   2    33000.97    31136.18    240.52 o 
  -1   1   2     1960.76     1921.05     14.11 o 
   0   1   2       27.55       19.89      1.91 o 
   1   1   2      455.35      506.23      5.91 o 
   2   1   2      865.18      855.07      8.80 o 
   3   1   2        4.92        1.22      2.05 o 
   4   1   2     2092.70     2032.71     19.97 o 
   5   1   2       35.35       47.89      3.99 o 
   6   1   2       67.84       57.76      4.58 o 
   7   1   2        4.97       10.70      3.85 o 
   8   1   2      105.85      114.47      6.35 o 
   9   1   2      854.66      795.34     14.89 o 
  10   1   2     2218.33     2214.87     33.05 o 
  11   1   2     2557.15     2591.83     37.97 o 
  12   1   2      134.09      135.76      9.50 o 
  13   1   2        4.38       10.81      7.92 o 
  14   1   2       38.96       40.76      9.69 o 
 -15   2   2       13.61       11.69      9.41 o 
 -14   2   2        0.23       -7.75      7.75 o 
 -13   2   2       71.27       93.75     11.69 o 
 -12   2   2       26.64       19.08      7.87 o 
 -11   2   2      270.39      274.28     13.00 o 
 -10   2   2        0.31       -0.71      4.41 o 
  -9   2   2      168.83      170.17      7.76 o 
  -8   2   2       85.16       87.00      4.92 o 
  -7   2   2     2002.14     2266.67     23.11 o 
  -6   2   2     1141.29     1131.49     13.29 o 
  -5   2   2     1874.23     1839.32     18.38 o 
  -4   2   2      953.26      842.82     10.82 o 
  -3   2   2       40.54       53.45      2.63 o 
  -2   2   2     9603.64    10117.38     78.09 o 
  -1   2   2     1275.29     1193.17     10.44 o 
   0   2   2     3648.83     3174.43     25.39 o 
   1   2   2     3281.01     3061.40     26.67 o 
   2   2   2     1092.43     1027.95     10.86 o 
   3   2   2        0.09       -0.82      2.16 o 
   4   2   2        1.94        0.47      2.42 o 
   5   2   2       12.06        9.81      2.95 o 
   6   2   2     1375.85     1393.51     18.64 o 
   7   2   2        5.71        1.88      3.56 o 
   8   2   2       42.88       44.39      4.77 o 
   9   2   2      431.64      431.36     11.33 o 
  10   2   2      234.15      248.58     23.23 o 
  11   2   2      347.33      330.15     14.79 o 
  12   2   2      138.33      136.45     11.32 o 
  13   2   2       29.57       50.17      9.67 o 
  14   2   2       65.36       78.75     14.08 o 
 -14   3   2       76.26       75.87     12.49 o 
 -13   3   2       46.65       40.14      9.33 o 
 -12   3   2        1.12       -6.56      6.56 o 
 -11   3   2        0.27       -1.90      6.19 o 
 -10   3   2      123.78      111.88      9.32 o 
  -9   3   2      134.18      122.44      8.02 o 
  -8   3   2       72.51       62.41      6.40 o 
  -7   3   2       92.89       78.42      6.03 o 
  -6   3   2        2.48        9.29      3.30 o 
  -5   3   2      130.73      131.31      5.41 o 
  -4   3   2     1220.89     1155.57     13.20 o 
  -3   3   2       14.37       16.59      2.01 o 
  -2   3   2        9.80        5.58      1.82 o 
  -1   3   2       34.93       38.59      2.04 o 
   0   3   2      965.32      972.82     11.13 o 
   1   3   2      852.81      822.36     10.08 o 
   2   3   2      436.15      489.07      7.10 o 
   3   3   2       24.53       31.27      2.68 o 
   4   3   2      825.79      883.22     14.93 o 
   5   3   2        4.54        7.71      3.13 o 
   6   3   2     1010.79     1022.61     13.65 o 
   7   3   2        1.10        3.28      4.26 o 
   8   3   2       89.66       69.29      6.66 o 
   9   3   2      490.19      498.56     20.98 o 
  10   3   2       47.85       54.36      8.18 o 
  11   3   2      378.38      410.00     18.86 o 
  12   3   2       93.15      107.66     22.08 o 
  13   3   2       40.41       24.53      9.04 o 
 -13   4   2       27.34       18.83     10.67 o 
 -12   4   2      128.66      118.85     13.45 o 
 -11   4   2      194.89      166.38     13.69 o 
 -10   4   2       11.81        4.62      7.40 o 
  -9   4   2        0.65       -2.54      5.56 o 
  -8   4   2       35.62       43.04      5.73 o 
  -7   4   2        3.04        0.32      4.67 o 
  -6   4   2      331.18      360.99      8.35 o 
  -5   4   2      279.73      292.49     10.32 o 
  -4   4   2       38.71       43.26      2.87 o 
  -3   4   2     4571.04     4518.59     42.23 o 
  -2   4   2     2325.73     2226.82     27.36 o 
  -1   4   2      678.44      710.39      8.94 o 
   0   4   2      146.10      140.77      3.35 o 
   1   4   2        7.99        6.10      1.60 o 
   2   4   2      174.58      180.45      4.51 o 
   3   4   2      405.49      409.76      7.03 o 
   4   4   2       18.66       22.60      3.10 o 
   5   4   2        7.08        4.47      3.37 o 
   6   4   2      183.40      199.12      8.96 o 
   7   4   2      785.85      720.92     15.38 o 
   8   4   2        5.55       15.96      6.04 o 
   9   4   2      352.74      336.05     20.33 o 
  10   4   2      149.95      159.06     13.68 o 
  11   4   2      262.08      276.28     18.15 o 
  12   4   2        9.26        1.62     20.01 o 
  13   4   2       82.58      102.44     14.42 o 
 -12   5   2       34.29       27.34     20.49 o 
 -11   5   2        0.82        8.42      8.98 o 
 -10   5   2        0.39       -0.58     10.80 o 
  -9   5   2        0.17       -7.01      7.01 o 
  -8   5   2      106.87       90.00     10.48 o 
  -7   5   2        8.48        2.37      4.68 o 
  -6   5   2       96.38       99.90      6.56 o 
  -5   5   2      389.00      379.42     10.91 o 
  -4   5   2      145.25      163.73      6.81 o 
  -3   5   2      620.09      628.22     11.00 o 
  -2   5   2      127.06      143.65     12.86 o 
  -1   5   2      801.47      777.14     10.42 o 
   0   5   2        0.83        0.38      1.83 o 
   1   5   2      104.74      117.21      3.58 o 
   2   5   2       33.25       30.69      3.35 o 
   3   5   2      148.62      167.92     21.44 o 
   4   5   2       38.88       53.31      4.58 o 
   5   5   2      151.44      163.04      7.48 o 
   6   5   2       82.61       85.00      6.87 o 
   7   5   2       68.27       97.03     19.37 o 
   8   5   2      305.51      293.33     16.00 o 
   9   5   2      297.22      314.73     17.38 o 
  10   5   2      125.27      128.03     20.33 o 
  11   5   2      128.48      143.93     17.47 o 
  12   5   2        4.82       -9.40      9.40 o 
 -11   6   2        3.16        0.95      9.20 o 
 -10   6   2       18.52       14.30      8.91 o 
  -9   6   2       64.54       61.48      9.53 o 
  -8   6   2        6.10        5.20      7.09 o 
  -7   6   2        8.36       15.10      5.24 o 
  -6   6   2        0.01        5.70      4.30 o 
  -5   6   2      558.51      549.21     20.81 o 
  -4   6   2     1683.57     1571.68     96.07 o 
  -3   6   2      105.37       90.58      8.45 o 
  -2   6   2      202.82      217.48     10.97 o 
  -1   6   2      288.54      289.28      6.94 o 
   0   6   2       35.42       34.85      3.36 o 
   1   6   2        0.01       -1.53      2.51 o 
   2   6   2        0.16        3.16      2.78 o 
   3   6   2        3.86        5.88      4.79 o 
   4   6   2       69.88       70.76      9.15 o 
   5   6   2       32.96       44.77      5.57 o 
   6   6   2       17.62       14.33      5.42 o 
   7   6   2      164.38      156.54     12.43 o 
   8   6   2        2.96       -1.41      7.69 o 
   9   6   2      475.04      429.45     28.11 o 
  10   6   2      281.06      283.49     18.08 o 
  -9   7   2        4.08       -5.08     11.75 o 
  -8   7   2       41.18       45.73     13.66 o 
  -7   7   2      108.44      103.22     15.88 o 
  -6   7   2        0.02        1.07      5.27 o 
  -5   7   2        2.12        5.69      5.10 o 
  -4   7   2       13.36       21.58      7.01 o 
  -3   7   2        6.18        5.48      5.87 o 
  -2   7   2      404.81      359.68     13.10 o 
  -1   7   2      212.07      208.34     13.97 o 
   0   7   2       65.75       54.31      8.26 o 
   1   7   2      216.23      230.27     22.39 o 
   2   7   2        8.46       11.27      8.58 o 
   3   7   2       37.98       41.30      6.16 o 
   4   7   2       13.24       22.28      6.26 o 
   5   7   2       15.65       16.13     11.59 o 
   6   7   2      140.79      142.41     11.14 o 
   7   7   2       67.16       65.74     15.24 o 
   8   7   2       60.66       34.94     14.61 o 
  -6   8   2        1.85       -1.27     11.12 o 
  -5   8   2       89.12       78.79     18.10 o 
  -4   8   2        4.00       10.71      7.94 o 
  -3   8   2       27.41       32.71     11.43 o 
  -2   8   2       25.50       33.98     10.80 o 
  -1   8   2      185.62      192.62     13.82 o 
   0   8   2      120.52      115.92     12.39 o 
   1   8   2        8.25       14.29      7.30 o 
   3   8   2        3.60        4.76      7.30 o 
   4   8   2       20.79       25.22      6.76 o 
   5   8   2      110.88       94.26     23.82 o 
 -15   1   3       47.77       57.51     10.68 o 
 -14   1   3        5.66       12.83      7.94 o 
 -13   1   3       13.32       20.47      6.74 o 
 -12   1   3        7.12        7.89      5.83 o 
 -11   1   3       17.20       18.30      5.86 o 
 -10   1   3       43.79       57.14      6.39 o 
  -9   1   3      113.96      125.82      7.29 o 
  -8   1   3       96.24       96.16      5.63 o 
  -7   1   3     1968.45     1918.47     21.94 o 
  -6   1   3       35.33       39.98      3.70 o 
  -5   1   3      766.97      689.45     10.05 o 
  -4   1   3     1731.75     1685.86     16.84 o 
  -3   1   3    27481.91    26132.43    214.45 o 
  -2   1   3      287.96      231.15      4.46 o 
  -1   1   3      555.28      381.91      5.26 o 
   0   1   3        0.41        4.84      1.92 o 
   1   1   3     2195.21     1949.11     15.22 o 
   2   1   3      248.52      220.37      5.44 o 
   3   1   3      105.48       90.21      3.35 o 
   4   1   3      793.85      752.23     10.75 o 
   5   1   3     2099.52     2295.88     24.81 o 
   6   1   3      186.99      189.64      7.08 o 
   7   1   3      252.09      294.67      8.66 o 
   8   1   3       12.47       10.43      4.15 o 
   9   1   3     1006.32     1018.16     17.62 o 
  10   1   3      328.39      311.85     16.50 o 
  11   1   3     1103.40     1108.48     22.04 o 
  12   1   3       73.74       63.75      8.04 o 
  13   1   3       26.25       45.32      9.57 o 
  14   1   3        2.16        6.44     11.06 o 
 -15   2   3       11.34       16.29      9.41 o 
 -14   2   3       63.42       47.88      9.63 o 
 -13   2   3        0.44        6.95      7.54 o 
 -12   2   3      586.55      576.71     19.25 o 
 -11   2   3        6.23        1.91      6.47 o 
 -10   2   3        0.60       -4.74      4.74 o 
  -9   2   3      163.04      201.58      9.40 o 
  -8   2   3       40.61       43.39      4.28 o 
  -7   2   3      300.83      277.98      7.66 o 
  -6   2   3       32.38       26.42      3.95 o 
  -5   2   3      258.38      276.63      6.40 o 
  -4   2   3       85.63      104.18      3.98 o 
  -3   2   3       28.65       35.15      3.91 o 
  -2   2   3      697.89      684.62      8.63 o 
  -1   2   3      305.77      293.15      5.61 o 
   0   2   3     2737.49     2544.32     22.67 o 
   1   2   3      264.08      285.53      5.54 o 
   2   2   3      491.34      516.29      6.77 o 
   3   2   3      140.42      162.33      4.59 o 
   4   2   3       38.34       32.19      2.99 o 
   5   2   3      455.58      440.62      7.28 o 
   6   2   3       29.14       33.29      3.63 o 
   7   2   3      110.13      112.46      5.62 o 
   8   2   3       31.74       31.51      4.92 o 
   9   2   3      797.01      798.21     16.83 o 
  10   2   3        6.75        4.38      6.46 o 
  11   2   3       93.15       98.93     10.09 o 
  12   2   3       55.82       47.46      9.14 o 
  13   2   3        0.86       -3.96      7.92 o 
  14   2   3       36.69       27.58     12.20 o 
 -14   3   3       11.60       10.69     10.38 o 
 -13   3   3       82.19       76.89     10.57 o 
 -12   3   3       91.62      105.95     10.41 o 
 -11   3   3       22.73       18.07      7.32 o 
 -10   3   3      123.26      126.64     13.23 o 
  -9   3   3        0.23        5.67      4.79 o 
  -8   3   3      137.32      133.20      6.14 o 
  -7   3   3       38.69       59.70      3.75 o 
  -6   3   3       75.55       86.04      4.65 o 
  -5   3   3        3.68        1.68      2.72 o 
  -4   3   3     1557.69     1580.88     17.43 o 
  -3   3   3      486.86      540.14      7.93 o 
  -2   3   3     2593.38     2540.05     24.97 o 
  -1   3   3        1.03        0.63      1.58 o 
   0   3   3     1130.64     1236.37     12.47 o 
   1   3   3     2083.83     2115.63     21.42 o 
   2   3   3      502.61      427.86      6.84 o 
   3   3   3      162.38      198.22      6.68 o 
   4   3   3      559.67      610.40     11.53 o 
   5   3   3      336.47      371.75      8.30 o 
   6   3   3       39.28       51.78      4.05 o 
   7   3   3      101.56       96.22      6.33 o 
   8   3   3      237.96      252.02     10.87 o 
   9   3   3      370.37      341.73     19.69 o 
  10   3   3       27.32       29.08      7.69 o 
  11   3   3       18.64       18.38      9.05 o 
  12   3   3        4.52       16.95      9.63 o 
  13   3   3        7.75        7.82      8.95 o 
 -13   4   3       74.45       84.77     15.56 o 
 -12   4   3      420.31      403.51     20.10 o 
 -11   4   3       45.49       57.40     19.85 o 
 -10   4   3      102.38       95.14     14.93 o 
  -9   4   3       74.97       95.36      6.70 o 
  -8   4   3        0.24        0.08      5.28 o 
  -7   4   3      223.75      246.62      7.45 o 
  -6   4   3       30.11       36.72      3.77 o 
  -5   4   3        7.40        8.19      2.88 o 
  -4   4   3      604.36      570.07      7.74 o 
  -3   4   3      331.89      331.40      5.70 o 
  -2   4   3      355.06      394.41      6.21 o 
  -1   4   3       74.71       76.12      3.12 o 
   0   4   3      196.86      225.95      4.29 o 
   1   4   3     1837.88     1955.72     20.09 o 
   2   4   3      322.19      403.29      7.44 o 
   3   4   3       53.17       79.44      4.12 o 
   4   4   3       50.78       59.48      4.14 o 
   5   4   3      319.05      342.21      8.65 o 
   6   4   3        0.00        2.78      3.98 o 
   7   4   3       56.91       56.33      6.08 o 
   8   4   3       55.28       59.55     14.94 o 
   9   4   3      624.85      613.57     22.40 o 
  10   4   3       26.21       29.82     13.66 o 
  11   4   3       42.13       41.75     11.10 o 
  12   4   3        0.83        2.33     10.04 o 
 -12   5   3        1.11       -8.75      8.75 o 
 -11   5   3       34.72       41.77      9.98 o 
 -10   5   3       42.04       32.94      8.95 o 
  -9   5   3        1.70       -3.35      5.86 o 
  -8   5   3       22.38       21.80      6.06 o 
  -7   5   3       12.06       14.34      5.20 o 
  -6   5   3        7.54       14.95      4.22 o 
  -5   5   3      421.30      473.89      9.51 o 
  -4   5   3      227.62      228.82      6.51 o 
  -3   5   3      782.86      763.58     11.43 o 
  -2   5   3        7.81        7.70      2.60 o 
  -1   5   3      175.11      169.40      5.82 o 
   0   5   3       71.99       70.63      3.57 o 
   1   5   3      270.04      286.08      6.54 o 
   2   5   3       76.80       76.68      5.36 o 
   3   5   3       57.22       47.95      4.86 o 
   4   5   3      115.73      111.18      6.67 o 
   5   5   3       53.49       43.61      5.82 o 
   6   5   3       50.04       49.36      6.61 o 
   7   5   3      509.15      577.57     26.84 o 
   8   5   3        0.01       -7.05      7.05 o 
   9   5   3        1.65        4.43      8.18 o 
  10   5   3      208.36      250.32     20.80 o 
  11   5   3       68.51       50.22     11.89 o 
 -11   6   3        1.62       -1.12      9.27 o 
 -10   6   3      123.24      108.20     12.11 o 
  -9   6   3        0.04       -7.09      7.09 o 
  -8   6   3       35.70       34.64      9.80 o 
  -7   6   3       99.13      106.10      7.56 o 
  -6   6   3       60.82       51.90      5.00 o 
  -5   6   3       58.46       62.58      5.84 o 
  -4   6   3     1731.24     1675.07     20.96 o 
  -3   6   3     1305.17     1295.11     16.76 o 
  -2   6   3       23.70       27.92      3.26 o 
  -1   6   3      461.09      441.34      8.11 o 
   0   6   3       12.76       12.35      3.16 o 
   1   6   3       33.54       31.55      3.80 o 
   2   6   3       17.71       23.48      4.14 o 
   3   6   3      254.73      278.30     11.83 o 
   4   6   3        6.53        8.14      5.36 o 
   5   6   3        4.82        5.47      5.09 o 
   6   6   3      354.24      327.05     16.53 o 
   7   6   3      120.90      125.88      9.29 o 
   8   6   3       16.72       10.34      8.39 o 
   9   6   3      114.91      104.03     12.30 o 
  10   6   3      133.83      140.30     16.04 o 
  -9   7   3        7.10       -8.89     11.75 o 
  -8   7   3       24.78       36.71      8.77 o 
  -7   7   3      116.73      125.54     17.31 o 
  -6   7   3        3.18        0.24      6.64 o 
  -5   7   3        8.55        0.73      8.36 o 
  -4   7   3        0.76        6.17      5.19 o 
  -3   7   3      256.08      255.73     20.57 o 
  -2   7   3      480.02      485.01     11.75 o 
  -1   7   3       30.73       26.81      4.74 o 
   0   7   3      198.62      182.70      9.66 o 
   1   7   3      398.58      408.92     11.10 o 
   2   7   3       32.12       37.37     11.12 o 
   3   7   3        0.27        4.33      6.01 o 
   4   7   3       34.59       23.22     12.70 o 
   5   7   3        0.96        3.35      7.94 o 
   6   7   3        2.23        1.62      7.77 o 
   7   7   3       63.37       61.93     16.20 o 
   8   7   3       13.76       -0.32     13.34 o 
  -6   8   3       10.90        1.57      6.52 o 
  -5   8   3      109.58       96.45      7.85 o 
  -4   8   3      335.77      326.73     15.78 o 
  -3   8   3      303.55      263.63     11.69 o 
  -2   8   3      349.01      346.18     14.13 o 
  -1   8   3      271.14      230.32     11.07 o 
   0   8   3        6.03       16.90      6.69 o 
   1   8   3      167.22      178.15     11.26 o 
   2   8   3        3.83       10.21      6.86 o 
   3   8   3       80.42       71.54      7.36 o 
   4   8   3        1.32        2.54      6.27 o 
   5   8   3        6.25       -6.71      9.12 o 
 -15   0   4       64.29       68.07     13.38 o 
 -14   0   4      208.16      178.11     16.03 o 
 -13   0   4      428.76      423.92     62.09 o 
 -12   0   4       99.53       94.03     11.98 o 
 -11   0   4       42.88       37.69      8.87 o 
 -10   0   4        9.87       10.35      7.46 o 
  -9   0   4     1349.66     1327.41     30.86 o 
  -8   0   4      292.80      353.00     14.35 o 
  -7   0   4      542.47      562.97     16.04 o 
  -6   0   4      194.11      153.73      7.36 o 
  -5   0   4     8246.07     8346.96     94.98 o 
  -4   0   4     1660.32     1890.02     25.03 o 
  -3   0   4       16.79       20.27      3.48 o 
  -2   0   4      246.21      318.50      9.82 o 
  -1   0   4     6370.73     5636.78     90.56 o 
   0   0   4     2354.78     2521.39     30.30 o 
   1   0   4      595.85      477.96     12.86 o 
   2   0   4      846.92      795.35     10.40 o 
   3   0   4     2515.07     2695.25     30.32 o 
   4   0   4     6442.96     6814.89    161.71 o 
   5   0   4       78.01       83.56      5.71 o 
   6   0   4      334.46      344.23     10.06 o 
   7   0   4      199.38      214.66     12.65 o 
   8   0   4      409.33      422.55     27.58 o 
   9   0   4      578.51      567.92     17.04 o 
  10   0   4        1.48       -7.18      7.18 o 
  11   0   4       51.39       42.78     10.55 o 
  12   0   4       23.97       13.34     13.34 o 
  13   0   4      167.73      197.14     21.44 o 
  14   0   4        3.29       -4.45     15.56 o 
 -15   1   4      120.52      103.58     12.21 o 
 -14   1   4       34.31       14.14      8.49 o 
 -13   1   4        4.08        1.25     10.77 o 
 -12   1   4       15.86       14.69      6.74 o 
 -11   1   4      120.04      124.51      8.28 o 
 -10   1   4       14.40       10.72      5.36 o 
  -9   1   4      244.31      252.86      9.42 o 
  -8   1   4      383.01      483.93     13.14 o 
  -7   1   4       11.31        9.06      3.24 o 
  -6   1   4       21.10       38.01      3.37 o 
  -5   1   4       97.87       77.99      4.22 o 
  -4   1   4      293.04      285.45      9.21 o 
  -3   1   4     4438.50     4260.89     37.56 o 
  -2   1   4      380.08      299.81      5.28 o 
  -1   1   4     1108.21     1000.38     10.25 o 
   0   1   4       22.77       39.86      2.01 o 
   1   1   4      171.13      173.62      3.55 o 
   2   1   4     1858.14     1893.59     14.90 o 
   3   1   4      337.40      353.00      5.30 o 
   4   1   4     7437.24     8006.73     65.47 o 
   5   1   4        1.65        2.58      3.15 o 
   6   1   4      283.46      300.53      8.19 o 
   7   1   4      105.63       92.51      5.85 o 
   8   1   4      771.84      773.97     14.85 o 
   9   1   4      592.60      576.61     15.01 o 
  10   1   4       12.96       17.31      5.57 o 
  11   1   4        0.09        2.80      6.07 o 
  12   1   4       77.62       79.08     10.32 o 
  13   1   4        4.63       18.73      9.73 o 
 -15   2   4       35.77       29.81      9.77 o 
 -14   2   4        4.41        5.24      8.18 o 
 -13   2   4       51.80       36.98      8.79 o 
 -12   2   4      203.79      179.09     12.30 o 
 -11   2   4        0.08       -0.69     11.37 o 
 -10   2   4      158.97      144.89     11.99 o 
  -9   2   4       53.80       50.71      6.63 o 
  -8   2   4      755.04      770.10     12.39 o 
  -7   2   4      178.33      183.51      6.42 o 
  -6   2   4      388.46      399.29      8.00 o 
  -5   2   4     2460.71     2483.08     25.88 o 
  -4   2   4       15.85       21.71      3.01 o 
  -3   2   4        0.21        4.22      2.57 o 
  -2   2   4      613.40      474.18      6.57 o 
  -1   2   4        0.35        1.52      1.94 o 
   0   2   4        8.29        4.63      2.27 o 
   1   2   4        0.03        1.30      2.48 o 
   2   2   4      101.05      105.94      4.07 o 
   3   2   4      923.80     1047.91     11.65 o 
   4   2   4        9.47       14.82      2.86 o 
   5   2   4     1657.55     1492.96     17.56 o 
   6   2   4      133.33      124.83      5.47 o 
   7   2   4        1.93        5.77      3.73 o 
   8   2   4      445.70      453.02     18.53 o 
   9   2   4     1219.38     1197.23     26.13 o 
  10   2   4       44.27       57.78      8.55 o 
  11   2   4        4.96        0.36     11.54 o 
  12   2   4        0.28       -7.45      7.45 o 
  13   2   4       89.80      105.20     11.95 o 
 -14   3   4       96.20      112.99     16.86 o 
 -13   3   4       44.99       52.71     10.78 o 
 -12   3   4       58.39       45.68     10.17 o 
 -11   3   4      109.41       91.38      9.16 o 
 -10   3   4        0.37       -4.85      5.74 o 
  -9   3   4       16.01       17.48      7.87 o 
  -8   3   4       25.87       24.84      4.23 o 
  -7   3   4        0.03       -2.36      2.85 o 
  -6   3   4        8.01       13.74      3.91 o 
  -5   3   4        0.11       -0.09      2.80 o 
  -4   3   4     1423.35     1560.95     15.76 o 
  -3   3   4      100.53       94.70      4.21 o 
  -2   3   4       43.49       40.81      2.96 o 
  -1   3   4      894.51      887.46     11.74 o 
   0   3   4      770.01      755.14      9.82 o 
   1   3   4      465.33      523.63      7.26 o 
   2   3   4      248.62      213.59      6.08 o 
   3   3   4       53.82       56.15      3.77 o 
   4   3   4      236.22      240.96      5.67 o 
   5   3   4      178.50      191.61      5.70 o 
   6   3   4       85.17      103.41      5.71 o 
   7   3   4      727.90      789.38     16.50 o 
   8   3   4     1221.36     1249.09     25.66 o 
   9   3   4      343.61      341.15     14.90 o 
  10   3   4       73.29       75.09      9.32 o 
  11   3   4       10.98       26.96      8.49 o 
  12   3   4       30.75       23.75      8.98 o 
  13   3   4        9.67       13.08      9.22 o 
 -13   4   4       16.66       14.93     10.56 o 
 -12   4   4       22.95       16.02      9.75 o 
 -11   4   4       55.60       33.83     14.45 o 
 -10   4   4       20.43       12.94      6.72 o 
  -9   4   4      323.53      329.00     10.35 o 
  -8   4   4      250.27      260.35      8.69 o 
  -7   4   4        0.05        4.73      4.05 o 
  -6   4   4       53.08       56.42      4.21 o 
  -5   4   4      182.83      178.16      5.93 o 
  -4   4   4       67.48       82.28      4.13 o 
  -3   4   4     2427.64     2304.14     23.68 o 
  -2   4   4      317.60      277.22      5.75 o 
  -1   4   4        1.27        4.85      2.55 o 
   0   4   4       21.67       21.43      2.79 o 
   1   4   4      174.60      211.48      5.47 o 
   2   4   4       90.08       99.81      5.22 o 
   3   4   4      203.54      192.76      5.63 o 
   4   4   4      116.98      127.43      5.78 o 
   5   4   4      154.88      152.30      6.51 o 
   6   4   4       60.79       70.97      5.39 o 
   7   4   4       13.71       12.60      5.24 o 
   8   4   4        1.54       15.39      8.08 o 
   9   4   4      686.59      677.14     23.98 o 
  10   4   4        0.07        8.03      8.95 o 
  11   4   4       59.77       83.12     16.67 o 
  12   4   4       39.90       35.39     12.86 o 
 -12   5   4       10.36        9.51     10.10 o 
 -11   5   4      153.23      137.29     13.45 o 
 -10   5   4        1.75       -1.79      6.45 o 
  -9   5   4      103.84       92.31      8.68 o 
  -8   5   4      215.37      231.64     12.01 o 
  -7   5   4      495.30      493.53     11.33 o 
  -6   5   4      304.88      293.55     10.15 o 
  -5   5   4     1501.85     1532.60     20.28 o 
  -4   5   4      104.97      100.17      5.47 o 
  -3   5   4        2.19        0.66      2.97 o 
  -2   5   4        1.78        6.12      2.95 o 
  -1   5   4       99.41       92.80      5.47 o 
   0   5   4      111.78      116.41      5.13 o 
   1   5   4       73.53       70.31      4.13 o 
   2   5   4      230.42      247.30      7.92 o 
   3   5   4        3.25       -3.81      3.81 o 
   4   5   4        0.12       -4.31      4.31 o 
   5   5   4      118.92      105.39      8.21 o 
   6   5   4       47.73       54.40      6.41 o 
   7   5   4     1732.98     1692.36     30.94 o 
   8   5   4      153.89      200.91     15.16 o 
   9   5   4       68.97       65.21     11.00 o 
  10   5   4        8.18       10.00     16.99 o 
  11   5   4       10.17        0.45     10.35 o 
 -11   6   4        0.86        5.46     10.48 o 
 -10   6   4       98.66      100.24     19.21 o 
  -9   6   4        0.27        1.10      6.21 o 
  -8   6   4      261.44      230.36     18.02 o 
  -7   6   4        1.96       -2.19      6.70 o 
  -6   6   4      350.27      325.74     12.09 o 
  -5   6   4      102.44      118.22      6.42 o 
  -4   6   4      211.40      195.69      7.60 o 
  -3   6   4        1.84        1.25      3.41 o 
  -2   6   4       91.53       84.91      4.74 o 
  -1   6   4       40.29       43.29      4.34 o 
   0   6   4       13.25        7.73      4.42 o 
   1   6   4        6.05        1.09      3.79 o 
   2   6   4       70.01       75.98      5.36 o 
   3   6   4       26.76       34.57      5.02 o 
   4   6   4      140.49      144.12      8.14 o 
   5   6   4      207.88      210.38      9.41 o 
   6   6   4      620.77      605.19     14.70 o 
   7   6   4        0.42       -1.50      6.20 o 
   8   6   4       40.88       60.07     10.38 o 
   9   6   4       60.79       73.74     11.43 o 
  -9   7   4       20.60       33.80      9.45 o 
  -8   7   4       29.32       16.86      8.31 o 
  -7   7   4       20.30       18.45      7.69 o 
  -6   7   4      287.08      257.49     11.41 o 
  -5   7   4       44.81       49.67      6.94 o 
  -4   7   4        4.57        3.09      5.50 o 
  -3   7   4      285.34      285.72     12.53 o 
  -2   7   4      115.38      112.19      7.46 o 
  -1   7   4       47.85       52.64      5.90 o 
   0   7   4       35.74       29.93      5.53 o 
   1   7   4      193.33      190.14      9.44 o 
   2   7   4       36.19       40.35     10.25 o 
   3   7   4      268.20      238.31     11.21 o 
   4   7   4        5.54        1.60      6.33 o 
   5   7   4       10.66        9.42      6.71 o 
   6   7   4       53.78       61.02     10.30 o 
   7   7   4       11.63        9.49      9.08 o 
  -6   8   4       26.31        8.38      7.48 o 
  -5   8   4       81.30       76.20      7.65 o 
  -4   8   4      177.64      153.83      9.19 o 
  -3   8   4      182.17      184.39     11.75 o 
  -2   8   4      120.01      109.98      9.61 o 
  -1   8   4       44.28       56.27      8.52 o 
   0   8   4       22.07       24.02      8.58 o 
   1   8   4       25.67       23.23      7.82 o 
   2   8   4       16.90       21.66      8.16 o 
   3   8   4       15.08       12.25      7.59 o 
   4   8   4        0.04       -1.28      6.71 o 
 -15   1   5        0.88       -8.17      8.17 o 
 -14   1   5        7.81        1.11      8.18 o 
 -13   1   5       40.81       30.06      7.09 o 
 -12   1   5       42.36       44.67      7.52 o 
 -11   1   5      241.94      258.17     11.13 o 
 -10   1   5       38.61       33.76      7.45 o 
  -9   1   5      145.08      160.00      7.51 o 
  -8   1   5       98.76       83.54      5.11 o 
  -7   1   5     1901.03     1743.55     19.29 o 
  -6   1   5     1123.45     1123.57     13.82 o 
  -5   1   5       24.27       36.52      3.33 o 
  -4   1   5      459.14      454.73      7.75 o 
  -3   1   5       83.36       47.85      3.30 o 
  -2   1   5      126.75      114.35      4.25 o 
  -1   1   5      317.67      378.80      6.18 o 
   0   1   5      204.11      173.12      3.73 o 
   1   1   5        8.46        4.75      2.06 o 
   2   1   5      750.12      731.28      7.79 o 
   3   1   5       16.44       19.43      2.61 o 
   4   1   5        6.64       12.38      2.62 o 
   5   1   5      390.84      423.62      8.10 o 
   6   1   5      513.14      526.16      9.49 o 
   7   1   5     1362.77     1317.40     18.09 o 
   8   1   5      241.11      243.41     10.70 o 
   9   1   5      172.10      163.66      8.70 o 
  10   1   5       14.58       11.65      6.60 o 
  11   1   5       28.99       38.09      7.24 o 
  12   1   5       81.30       80.99     12.28 o 
  13   1   5        4.25       12.35      9.09 o 
 -15   2   5        8.88       10.48      9.41 o 
 -14   2   5       50.14       38.76     11.76 o 
 -13   2   5        1.72        1.74      7.51 o 
 -12   2   5       28.06       24.95      7.98 o 
 -11   2   5       54.33       44.84      8.13 o 
 -10   2   5        1.25       -0.01      4.58 o 
  -9   2   5      460.82      499.58     11.56 o 
  -8   2   5      348.66      323.80      8.29 o 
  -7   2   5      372.17      357.90      8.28 o 
  -6   2   5     1585.90     1615.93     19.19 o 
  -5   2   5     1736.02     1772.50     20.08 o 
  -4   2   5       58.45       63.32      3.80 o 
  -3   2   5      692.74      726.60     10.17 o 
  -2   2   5      235.24      255.66      5.18 o 
  -1   2   5      173.59      201.03      5.70 o 
   0   2   5      155.32      146.80      4.92 o 
   1   2   5       49.56       46.24      3.33 o 
   2   2   5        0.62        1.90      2.48 o 
   3   2   5     1348.61     1359.26     14.49 o 
   4   2   5      402.09      416.91      7.49 o 
   5   2   5       24.99       18.62      3.24 o 
   6   2   5       72.65       74.01      4.78 o 
   7   2   5      877.02      895.02     18.87 o 
   8   2   5     1210.64     1203.49     19.61 o 
   9   2   5      460.76      446.67     16.43 o 
  10   2   5       31.18       46.21      8.72 o 
  11   2   5      147.03      112.02     16.64 o 
  12   2   5        0.05       -1.56      8.01 o 
  13   2   5        0.80        4.37      8.61 o 
 -14   3   5      442.27      485.16     25.48 o 
 -13   3   5       24.62       43.17      9.52 o 
 -12   3   5        0.08        1.48      7.20 o 
 -11   3   5        2.13        1.35      6.84 o 
 -10   3   5       74.63       92.85      7.12 o 
  -9   3   5      185.09      201.86      9.71 o 
  -8   3   5       87.52       95.95      6.35 o 
  -7   3   5       24.11       27.23      3.51 o 
  -6   3   5      276.20      264.61      6.27 o 
  -5   3   5        1.08        3.26      3.02 o 
  -4   3   5       15.46       10.08      2.93 o 
  -3   3   5     1139.93     1165.72     14.00 o 
  -2   3   5      945.80      891.26     11.26 o 
  -1   3   5     4344.81     4526.02     42.72 o 
   0   3   5      487.94      482.58      7.27 o 
   1   3   5       10.49        9.28      2.57 o 
   2   3   5      384.73      378.78      7.44 o 
   3   3   5        2.39        3.24      2.62 o 
   4   3   5       25.43       31.74      3.32 o 
   5   3   5      233.03      245.29      6.95 o 
   6   3   5        1.47       -3.88      3.88 o 
   7   3   5      418.60      445.97     11.87 o 
   8   3   5      530.27      480.36     22.72 o 
   9   3   5        4.39        2.21      8.68 o 
  10   3   5       23.28       17.81      8.00 o 
  11   3   5      351.47      381.78     27.18 o 
  12   3   5       11.81       18.89     13.44 o 
 -13   4   5       18.03       17.46     10.43 o 
 -12   4   5       26.89       26.03     10.30 o 
 -11   4   5       39.75       30.06      8.06 o 
 -10   4   5        5.50        7.85      7.06 o 
  -9   4   5       86.17       94.92      6.76 o 
  -8   4   5       20.86       24.43      4.81 o 
  -7   4   5      190.89      178.43      7.13 o 
  -6   4   5      930.51      921.64     13.44 o 
  -5   4   5      103.16      112.19      5.21 o 
  -4   4   5       13.44       12.00      3.09 o 
  -3   4   5        0.19       -2.40      2.91 o 
  -2   4   5      256.79      312.40      8.39 o 
  -1   4   5       57.54       73.57      3.88 o 
   0   4   5       39.65       40.76      3.36 o 
   1   4   5       70.88       72.19      3.94 o 
   2   4   5      130.21      118.40      5.41 o 
   3   4   5        0.45        1.35      3.43 o 
   4   4   5       96.85       94.63      5.33 o 
   5   4   5      338.71      378.49      9.47 o 
   6   4   5        0.04       -4.20      4.40 o 
   7   4   5      159.24      166.91     10.91 o 
   8   4   5      634.47      670.66     19.74 o 
   9   4   5       26.86       25.57      9.20 o 
  10   4   5        4.17       16.23     11.91 o 
  11   4   5       17.17       30.90     11.22 o 
 -12   5   5       73.08       86.42     13.16 o 
 -11   5   5       60.66       60.97     13.55 o 
 -10   5   5       16.69       10.72      6.95 o 
  -9   5   5      200.05      206.05     11.67 o 
  -8   5   5      128.56      143.26      9.03 o 
  -7   5   5      666.47      680.40     13.48 o 
  -6   5   5      711.70      697.64     16.62 o 
  -5   5   5      723.77      747.31     13.94 o 
  -4   5   5      384.44      395.51      9.04 o 
  -3   5   5      123.28      128.46      6.77 o 
  -2   5   5        0.61        3.48      3.66 o 
  -1   5   5      364.47      378.32      8.07 o 
   0   5   5       31.35       35.42      3.79 o 
   1   5   5       85.41       86.30      4.80 o 
   2   5   5      103.93      116.12      6.68 o 
   3   5   5       44.44       48.19      5.68 o 
   4   5   5      159.56      132.62      9.26 o 
   5   5   5      375.01      358.27     11.59 o 
   6   5   5        4.59       10.21      5.70 o 
   7   5   5     2205.94     2301.12     56.55 o 
   8   5   5       10.26        8.66      7.38 o 
   9   5   5       24.53       16.65      9.81 o 
  10   5   5      190.90      207.12     16.83 o 
 -11   6   5       25.68       20.31     12.07 o 
 -10   6   5      140.53      144.87     10.88 o 
  -9   6   5      113.96      118.78      9.72 o 
  -8   6   5        0.22       -1.77      6.05 o 
  -7   6   5        6.40        6.47      8.04 o 
  -6   6   5      284.41      261.79     10.22 o 
  -5   6   5      404.94      411.32     11.23 o 
  -4   6   5      408.74      424.41     10.72 o 
  -3   6   5       15.72        5.04      4.25 o 
  -2   6   5        8.83        6.45      4.24 o 
  -1   6   5        4.52       -2.22      3.95 o 
   0   6   5       42.78       52.30      7.11 o 
   1   6   5       49.11       51.57      5.50 o 
   2   6   5        0.51       -0.02      4.34 o 
   3   6   5      132.00      125.38      7.50 o 
   4   6   5       72.85       83.24      6.92 o 
   5   6   5        9.10       11.58      5.59 o 
   6   6   5        0.70       10.31      6.54 o 
   7   6   5       37.64       27.45      7.71 o 
   8   6   5       24.08       48.70      8.98 o 
   9   6   5        0.50        8.69      9.81 o 
  -9   7   5       10.41       10.23      9.08 o 
  -8   7   5       53.18       68.17     10.26 o 
  -7   7   5       62.62       55.31      9.59 o 
  -6   7   5      307.01      292.68     16.99 o 
  -5   7   5     1057.78     1046.07     22.17 o 
  -4   7   5      560.79      566.98     15.32 o 
  -3   7   5       48.73       42.60      6.54 o 
  -2   7   5        1.23       -0.69      7.85 o 
  -1   7   5       42.10       33.98      5.02 o 
   0   7   5       14.03       13.04      4.73 o 
   1   7   5      142.41      146.39      9.03 o 
   2   7   5       22.19       11.44      6.24 o 
   3   7   5       11.96        9.80     10.77 o 
   4   7   5      202.15      191.84     11.86 o 
   5   7   5       87.18       94.73      9.68 o 
   6   7   5      678.89      659.87     23.20 o 
   7   7   5      148.13      152.68     38.11 o 
  -6   8   5      197.79      191.85     13.35 o 
  -5   8   5      829.26      761.35     44.46 o 
  -4   8   5       14.64        0.57      7.05 o 
  -3   8   5        6.39        6.43     25.09 o 
  -2   8   5       71.88       79.84      9.72 o 
  -1   8   5        4.75        2.67     11.27 o 
   0   8   5        0.04       -3.18      7.63 o 
   1   8   5        0.08       -4.19      8.18 o 
   2   8   5       26.73       16.01      7.10 o 
   3   8   5       31.21       24.49      7.66 o 
   4   8   5        1.95        5.26      8.92 o 
 -15   0   6       10.42        2.39     10.44 o 
 -14   0   6      101.84       89.79     13.55 o 
 -13   0   6       13.72       12.71      9.98 o 
 -12   0   6      237.36      288.33     17.52 o 
 -11   0   6      184.30      153.05     20.96 o 
 -10   0   6      531.98      506.38     19.69 o 
  -9   0   6        1.43       -5.02      5.92 o 
  -8   0   6      321.95      321.72     12.87 o 
  -7   0   6      209.09      199.52      9.77 o 
  -6   0   6     1201.19     1086.90     18.24 o 
  -5   0   6     1347.11     1305.29     23.02 o 
  -4   0   6       65.18       29.47      4.43 o 
  -3   0   6      473.79      435.68     11.66 o 
  -2   0   6      182.08      171.01      8.00 o 
  -1   0   6       81.29       77.90      5.77 o 
   0   0   6     1052.84     1001.39     19.67 o 
   1   0   6     6254.10     6879.91     78.76 o 
   2   0   6     6440.11     7145.72     67.27 o 
   3   0   6       86.80      106.12      5.03 o 
   4   0   6      250.12      250.42      8.15 o 
   5   0   6       10.65       14.29      4.10 o 
   6   0   6     1953.45     2014.96     29.82 o 
   7   0   6      152.68      133.80      9.39 o 
   8   0   6      248.27      232.26     15.07 o 
   9   0   6        1.41        1.99      6.70 o 
  10   0   6       80.82       73.60     11.90 o 
  11   0   6       20.61        6.19      9.30 o 
  12   0   6       25.88       12.64     10.88 o 
  13   0   6       25.63       20.01     16.52 o 
 -15   1   6      142.52      125.38     12.76 o 
 -14   1   6      219.16      207.62     15.93 o 
 -13   1   6       18.69       23.84     12.58 o 
 -12   1   6       16.91       26.86      6.47 o 
 -11   1   6       28.40       30.06      6.30 o 
 -10   1   6       30.82       36.75      8.53 o 
  -9   1   6       32.95       22.81      4.53 o 
  -8   1   6       95.23       97.07      5.13 o 
  -7   1   6     1491.04     1436.94     17.11 o 
  -6   1   6       99.33       67.81      4.12 o 
  -5   1   6     1059.31     1094.38     13.51 o 
  -4   1   6      129.47      108.30      4.69 o 
  -3   1   6     2444.12     2346.44     25.04 o 
  -2   1   6      748.24      932.48     12.51 o 
  -1   1   6      583.20      649.39      8.77 o 
   0   1   6       16.43       16.07      2.35 o 
   1   1   6      757.80      861.65      9.15 o 
   2   1   6     1984.15     2184.14     17.59 o 
   3   1   6      369.57      407.28      7.29 o 
   4   1   6       32.06       38.13      3.25 o 
   5   1   6      251.83      278.04      7.08 o 
   6   1   6      257.11      227.23      7.10 o 
   7   1   6      380.54      373.09      9.71 o 
   8   1   6        0.05       -0.66      4.26 o 
   9   1   6        0.75        2.26      5.07 o 
  10   1   6       29.15       14.81      7.71 o 
  11   1   6       86.23       72.36     10.29 o 
  12   1   6        6.49       14.23     12.97 o 
  13   1   6        8.67        6.60     11.78 o 
 -15   2   6       23.31       10.19     14.89 o 
 -14   2   6       24.89       37.43     10.99 o 
 -13   2   6       10.79       22.51      8.68 o 
 -12   2   6       32.49       30.19      9.96 o 
 -11   2   6       11.27        7.23      6.84 o 
 -10   2   6      159.71      172.65      8.28 o 
  -9   2   6       48.81       50.09      5.32 o 
  -8   2   6        1.23        1.33      3.76 o 
  -7   2   6      774.41      808.00     12.77 o 
  -6   2   6     2588.04     2519.07     27.52 o 
  -5   2   6     1224.91     1170.09     15.17 o 
  -4   2   6        9.33        5.58      2.99 o 
  -3   2   6     1665.65     1787.13     19.97 o 
  -2   2   6     1548.15     1478.31     17.18 o 
  -1   2   6      143.02      100.84      4.65 o 
   0   2   6        3.62       -0.05      2.73 o 
   1   2   6        2.34        0.32      2.80 o 
   2   2   6       25.62       28.91      2.97 o 
   3   2   6      157.15      131.42      4.69 o 
   4   2   6      151.15      147.69      4.90 o 
   5   2   6      403.23      411.95      7.46 o 
   6   2   6       72.18       79.42      6.82 o 
   7   2   6      271.03      260.29      8.50 o 
   8   2   6      729.94      757.92     15.19 o 
   9   2   6       42.51       56.78      8.30 o 
  10   2   6        9.53        1.60      8.39 o 
  11   2   6      219.39      218.10     28.13 o 
  12   2   6       50.43       39.67     10.30 o 
 -14   3   6       57.75       57.43     12.96 o 
 -13   3   6       91.59       94.49     13.44 o 
 -12   3   6        8.91        4.37      8.40 o 
 -11   3   6        1.52        7.04      7.72 o 
 -10   3   6        7.74        2.70      5.21 o 
  -9   3   6        6.56        2.46      4.70 o 
  -8   3   6       12.42       12.88      4.71 o 
  -7   3   6       17.32       13.90      3.89 o 
  -6   3   6      193.26      200.13      5.96 o 
  -5   3   6       21.53       22.20      3.39 o 
  -4   3   6       98.66      118.80      4.71 o 
  -3   3   6       71.36       37.75      3.03 o 
  -2   3   6      791.89      835.97     10.07 o 
  -1   3   6      711.58      734.66     10.42 o 
   0   3   6      195.90      207.55      5.58 o 
   1   3   6      454.88      457.19      7.85 o 
   2   3   6      433.52      507.27      8.52 o 
   3   3   6      122.29      129.20      4.98 o 
   4   3   6       84.68       80.23      4.63 o 
   5   3   6       60.81       61.56      5.34 o 
   6   3   6      226.96      214.31      9.15 o 
   7   3   6        0.14       -5.38      5.38 o 
   8   3   6       28.44       21.86      7.49 o 
   9   3   6        4.38       10.83      7.32 o 
  10   3   6       23.71       23.10     16.12 o 
  11   3   6        7.85       -7.99      7.99 o 
  12   3   6        1.31       12.74      9.46 o 
 -13   4   6       48.35       52.03     12.45 o 
 -12   4   6       10.14       17.15     10.33 o 
 -11   4   6      124.76      114.48     13.21 o 
 -10   4   6      196.12      194.82     12.30 o 
  -9   4   6       11.10       13.68      5.72 o 
  -8   4   6       11.23       13.38      4.93 o 
  -7   4   6      573.74      597.39     11.35 o 
  -6   4   6        1.17       -3.37      3.37 o 
  -5   4   6      156.90      154.90      6.22 o 
  -4   4   6        8.76        8.05      3.13 o 
  -3   4   6        0.64        0.69      2.85 o 
  -2   4   6       11.28       15.43      4.02 o 
  -1   4   6      308.52      293.82      7.95 o 
   0   4   6      233.49      257.50      7.84 o 
   1   4   6      896.35      900.44     28.96 o 
   2   4   6      187.14      192.34     10.14 o 
   3   4   6       79.84       91.07      5.70 o 
   4   4   6      603.22      637.29     13.13 o 
   5   4   6      644.35      690.44     15.68 o 
   6   4   6      247.41      239.65     12.16 o 
   7   4   6       15.57       16.14      7.24 o 
   8   4   6        0.60        7.60      8.75 o 
   9   4   6       42.17       55.86     11.35 o 
  10   4   6       19.66       20.43     10.53 o 
  11   4   6       10.37        1.21     13.02 o 
 -12   5   6       29.78       44.11     11.43 o 
 -11   5   6        4.34        5.46      8.03 o 
 -10   5   6      107.46      103.26      9.91 o 
  -9   5   6       34.96       35.92      7.70 o 
  -8   5   6      516.60      520.86     15.08 o 
  -7   5   6      529.83      517.49     13.28 o 
  -6   5   6      634.60      645.74     12.79 o 
  -5   5   6        3.48       -0.59      4.05 o 
  -4   5   6       14.08        8.22      3.98 o 
  -3   5   6       78.73       90.29      8.21 o 
  -2   5   6       77.32       74.76      5.63 o 
  -1   5   6      350.11      407.93     13.25 o 
   0   5   6      278.68      270.36      9.06 o 
   1   5   6      451.44      433.45     14.62 o 
   2   5   6       20.98       19.11      5.10 o 
   3   5   6        0.02       -4.79      4.79 o 
   4   5   6      271.65      278.42     10.63 o 
   5   5   6       22.25       24.52      6.19 o 
   6   5   6       18.81        8.63      6.96 o 
   7   5   6      301.39      319.96     14.51 o 
   8   5   6      142.49      144.32     14.00 o 
   9   5   6       18.38       30.49     10.85 o 
  10   5   6        6.36       34.10     11.52 o 
 -11   6   6        1.20       -1.86      7.78 o 
 -10   6   6      254.64      263.84     13.89 o 
  -9   6   6      102.68      100.28     12.15 o 
  -8   6   6      104.40       96.17      8.94 o 
  -7   6   6        9.23        7.14      6.06 o 
  -6   6   6       82.80       76.40      7.50 o 
  -5   6   6        0.32        6.58      4.93 o 
  -4   6   6       30.72       21.09      5.46 o 
  -3   6   6       16.07       11.65      4.80 o 
  -2   6   6       97.35       96.91      6.43 o 
  -1   6   6       28.18       30.25      5.12 o 
   0   6   6      105.27      102.60      7.38 o 
   1   6   6       44.28       35.83      5.52 o 
   2   6   6      136.24      136.25      7.87 o 
   3   6   6       37.43       50.59      6.20 o 
   4   6   6        2.38        3.36      5.60 o 
   5   6   6       99.11       89.68      8.88 o 
   6   6   6        6.30       13.45      8.28 o 
   7   6   6       28.28       32.09      8.53 o 
   8   6   6        8.16       10.03      9.30 o 
  -9   7   6        0.19       -5.57      8.72 o 
  -8   7   6        0.93       -4.17     16.04 o 
  -7   7   6       10.73       15.92      8.97 o 
  -6   7   6       65.34       57.00     13.97 o 
  -5   7   6      233.01      254.45     19.15 o 
  -4   7   6      208.11      215.57     11.43 o 
  -3   7   6        3.15        6.20      6.14 o 
  -2   7   6       54.95       56.66      6.59 o 
  -1   7   6       11.31       10.70      6.83 o 
   0   7   6       99.42       87.76      6.75 o 
   1   7   6       18.87       11.72      5.35 o 
   2   7   6       52.67       45.37      8.62 o 
   3   7   6       28.95       25.92      6.23 o 
   4   7   6      120.37      130.37      8.83 o 
   5   7   6       95.26       98.62      9.31 o 
   6   7   6       18.99       14.44      8.13 o 
  -5   8   6      139.56      136.25     12.33 o 
  -4   8   6       16.72       13.32      7.49 o 
  -3   8   6        6.03        8.72      6.69 o 
  -2   8   6       11.08       27.92      9.21 o 
  -1   8   6       12.50       19.85      9.21 o 
   0   8   6        9.86       32.32      9.65 o 
   1   8   6        0.15        7.96     11.91 o 
   2   8   6        2.34       -7.08      7.08 o 
   3   8   6        0.12        1.62      9.46 o 
 -15   1   7        2.22        9.68      9.22 o 
 -14   1   7        1.44        4.18      8.54 o 
 -13   1   7       37.29       30.48      8.85 o 
 -12   1   7       10.15       14.69      6.83 o 
 -11   1   7        0.98        2.67      5.73 o 
 -10   1   7      155.63      148.49     10.58 o 
  -9   1   7       39.19       30.94      5.29 o 
  -8   1   7      884.09      906.88     15.71 o 
  -7   1   7       85.82      108.88      5.21 o 
  -6   1   7       37.59       35.01      3.66 o 
  -5   1   7       32.29       42.01      3.75 o 
  -4   1   7      500.55      465.76      8.37 o 
  -3   1   7       70.02       89.81      4.36 o 
  -2   1   7      274.38      272.01      9.99 o 
  -1   1   7      186.97      203.21      6.11 o 
   0   1   7        9.08        5.89      2.32 o 
   1   1   7     1742.21     1850.50     17.13 o 
   2   1   7      141.00      141.06      4.60 o 
   3   1   7      278.55      295.23      5.84 o 
   4   1   7      893.95     1003.47     11.90 o 
   5   1   7      360.29      408.29      8.73 o 
   6   1   7       38.85       37.54      4.75 o 
   7   1   7        1.61        5.21      4.44 o 
   8   1   7        4.56       10.75      4.98 o 
   9   1   7      100.38       81.18      7.29 o 
  10   1   7       18.19       16.51      9.17 o 
  11   1   7        0.36       -5.78      8.14 o 
  12   1   7        3.18        4.01      8.67 o 
 -14   2   7        1.05        4.35     13.23 o 
 -13   2   7       17.30        8.25      8.49 o 
 -12   2   7        5.61       14.45      8.00 o 
 -11   2   7       10.64       15.81      7.24 o 
 -10   2   7        0.01        4.99      5.30 o 
  -9   2   7      213.43      224.30      9.02 o 
  -8   2   7        6.73        1.92      4.06 o 
  -7   2   7       96.83      105.07      5.60 o 
  -6   2   7     1811.64     1671.43     22.45 o 
  -5   2   7       12.40        4.88      3.46 o 
  -4   2   7       65.78       73.02      5.63 o 
  -3   2   7     1267.33     1325.49     16.50 o 
  -2   2   7       69.50       81.41      4.50 o 
  -1   2   7       15.30       12.94      3.43 o 
   0   2   7      118.63       99.76      4.53 o 
   1   2   7      261.70      298.87      7.63 o 
   2   2   7       37.13       38.48      3.53 o 
   3   2   7      267.19      254.90      5.71 o 
   4   2   7      657.44      651.30      9.84 o 
   5   2   7       46.86       37.87      3.88 o 
   6   2   7       22.57       26.17      4.59 o 
   7   2   7        1.52        5.68      4.44 o 
   8   2   7       32.75       27.18     10.41 o 
   9   2   7       46.51       31.90      8.53 o 
  10   2   7      114.33       96.56     11.11 o 
  11   2   7        5.95        4.25      9.09 o 
  12   2   7       18.15       20.87      9.89 o 
 -14   3   7       10.38        9.70      9.28 o 
 -13   3   7        5.33       14.11      8.72 o 
 -12   3   7       41.73       50.18     11.01 o 
 -11   3   7       75.02       87.68      9.65 o 
 -10   3   7       33.49       34.06      6.75 o 
  -9   3   7      132.03      139.59     11.55 o 
  -8   3   7     2167.34     2194.01     32.25 o 
  -7   3   7       96.92       92.31     10.33 o 
  -6   3   7       17.03       18.17      3.79 o 
  -5   3   7      634.77      598.99      9.40 o 
  -4   3   7      121.37      126.45      4.87 o 
  -3   3   7        4.05        5.02      2.69 o 
  -2   3   7       12.34       17.09      2.40 o 
  -1   3   7       51.40       64.20      3.99 o 
   0   3   7      133.63      151.77      5.59 o 
   1   3   7       45.36       58.12      4.01 o 
   2   3   7     1794.39     1769.02     19.57 o 
   3   3   7        6.19        8.52      2.76 o 
   4   3   7      122.37      113.43      4.94 o 
   5   3   7     1689.34     1698.39     21.51 o 
   6   3   7     2097.53     2092.93     31.91 o 
   7   3   7      177.46      171.32     11.38 o 
   8   3   7       14.47       16.66      7.38 o 
   9   3   7      137.69      127.61     11.60 o 
  10   3   7       71.01       83.14     10.67 o 
  11   3   7        0.12       -1.50      8.13 o 
 -13   4   7        5.20       -8.68      9.75 o 
 -12   4   7        0.06        2.23     11.43 o 
 -11   4   7       16.03       15.02     14.61 o 
 -10   4   7      351.53      392.75     15.48 o 
  -9   4   7      133.60      130.14      9.26 o 
  -8   4   7      528.23      566.06     17.13 o 
  -7   4   7       11.21       11.65      5.19 o 
  -6   4   7       61.21       63.81      5.01 o 
  -5   4   7       51.33       47.83      4.36 o 
  -4   4   7      165.12      178.44      6.34 o 
  -3   4   7      383.74      395.58     13.35 o 
  -2   4   7      261.96      267.95     18.84 o 
  -1   4   7       97.30      118.34      6.91 o 
   0   4   7      107.46      103.37      6.64 o 
   1   4   7       22.27       16.51      4.76 o 
   2   4   7       33.90       38.46      6.82 o 
   3   4   7      230.35      225.70     10.14 o 
   4   4   7     1127.18     1130.87     20.72 o 
   5   4   7      501.02      546.61     16.68 o 
   6   4   7      237.94      252.22     12.96 o 
   7   4   7       10.40       -7.50     14.61 o 
   8   4   7       56.65       37.14     10.72 o 
   9   4   7       73.12       77.85     12.71 o 
  10   4   7        1.66       -7.01      9.65 o 
 -12   5   7       71.78       94.79     14.77 o 
 -11   5   7       43.56       56.37     10.07 o 
 -10   5   7       14.76        7.38      7.39 o 
  -9   5   7       78.69       97.06     11.72 o 
  -8   5   7      325.57      343.54     14.10 o 
  -7   5   7      342.86      334.55     13.24 o 
  -6   5   7      810.86      803.58     18.79 o 
  -5   5   7        0.45       -0.09      5.87 o 
  -4   5   7       19.35       21.70      5.22 o 
  -3   5   7       10.21        8.19      4.74 o 
  -2   5   7       49.17       44.74      5.73 o 
  -1   5   7       66.87       67.93      6.13 o 
   0   5   7      149.59      153.91      8.27 o 
   1   5   7      771.41      744.03     15.30 o 
   2   5   7       43.81       32.08      9.73 o 
   3   5   7       50.51       51.71      6.46 o 
   4   5   7      208.56      217.33     10.45 o 
   5   5   7      757.22      821.12     20.83 o 
   6   5   7      314.58      349.21     14.76 o 
   7   5   7        2.66       -1.76      8.45 o 
   8   5   7      152.75      182.09     24.45 o 
   9   5   7        1.81        2.06     10.48 o 
 -10   6   7        1.59        4.56      7.56 o 
  -9   6   7       53.24       55.19      8.61 o 
  -8   6   7       53.02       52.46      8.85 o 
  -7   6   7       25.09       32.17      7.27 o 
  -6   6   7        0.78       -0.07      6.06 o 
  -5   6   7      103.93       92.27     16.37 o 
  -4   6   7       29.76       21.70      5.70 o 
  -3   6   7        8.89        8.11      5.10 o 
  -2   6   7       39.37       37.67      5.83 o 
  -1   6   7       24.60       23.33      5.36 o 
   0   6   7       99.50       91.16      6.90 o 
   1   6   7      144.27      148.22      8.38 o 
   2   6   7      165.22      182.48     11.71 o 
   3   6   7        5.50       10.33      7.06 o 
   4   6   7      195.32      179.23     10.29 o 
   5   6   7      580.54      622.50     18.52 o 
   6   6   7       11.29       20.69      8.09 o 
   7   6   7       29.74       22.77      9.98 o 
   8   6   7        0.01       -9.85     13.02 o 
  -8   7   7       10.44        9.41      8.97 o 
  -7   7   7      296.93      269.73     16.09 o 
  -6   7   7      416.30      417.69     27.63 o 
  -5   7   7       16.37        3.70      6.53 o 
  -4   7   7        0.81        4.29      6.78 o 
  -3   7   7       30.10       33.20      6.05 o 
  -2   7   7       10.47        6.82      5.49 o 
  -1   7   7       16.35       11.87      5.44 o 
   0   7   7      220.53      213.29      9.69 o 
   1   7   7       34.72       27.27      7.98 o 
   2   7   7      109.37      106.13      9.76 o 
   3   7   7      500.56      479.81     14.15 o 
   4   7   7       26.99       38.10      8.01 o 
   5   7   7      764.89      824.77     21.85 o 
  -4   8   7       18.55       32.08     14.61 o 
  -3   8   7       19.25        7.34      7.06 o 
  -2   8   7      116.67      127.51     13.14 o 
  -1   8   7       63.91       87.65     11.90 o 
   0   8   7        0.90       -9.09      9.09 o 
   1   8   7       37.84       26.78      8.20 o 
 -15   0   8        7.77       27.95     17.79 o 
 -14   0   8      344.45      346.09     20.99 o 
 -13   0   8       65.41       43.62     10.98 o 
 -12   0   8       30.06       20.78      9.38 o 
 -11   0   8       64.02       55.76     10.26 o 
 -10   0   8      479.21      541.23     21.00 o 
  -9   0   8      161.61      139.67     11.85 o 
  -8   0   8      573.78      531.60     19.22 o 
  -7   0   8       18.21       31.78      6.05 o 
  -6   0   8        4.06        2.79      4.74 o 
  -5   0   8       71.88       83.84      6.33 o 
  -4   0   8      773.44      826.24     17.89 o 
  -3   0   8      897.30      917.94     19.17 o 
  -2   0   8       87.64       94.24      9.19 o 
  -1   0   8      724.46      681.44     24.28 o 
   0   0   8      281.80      350.12      9.66 o 
   1   0   8      260.66      309.91      8.45 o 
   2   0   8      138.78      149.68      6.82 o 
   3   0   8      342.42      350.92      8.48 o 
   4   0   8      376.89      381.62     23.70 o 
   5   0   8        0.43        1.57      5.49 o 
   6   0   8      225.41      218.24     11.89 o 
   7   0   8       89.91       88.83      9.04 o 
   8   0   8      121.82      117.88     11.17 o 
   9   0   8      220.15      194.85     16.06 o 
  10   0   8       40.50       48.04     11.98 o 
  11   0   8       23.81       11.24     11.11 o 
 -15   1   8        5.54        3.57     10.72 o 
 -14   1   8       48.38       38.89      9.89 o 
 -13   1   8        9.01        2.62      7.85 o 
 -12   1   8      225.11      233.73     23.01 o 
 -11   1   8       72.12       80.47      8.53 o 
 -10   1   8      180.24      194.67     11.69 o 
  -9   1   8      298.73      310.11     14.02 o 
  -8   1   8     1061.35     1096.67     21.75 o 
  -7   1   8       34.44       28.10      4.68 o 
  -6   1   8      263.27      278.94      7.38 o 
  -5   1   8      857.21      928.22     12.83 o 
  -4   1   8      225.14      279.07      7.29 o 
  -3   1   8     1579.37     1793.98     21.29 o 
  -2   1   8       16.23       22.42      3.53 o 
  -1   1   8     1339.58     1390.09     14.13 o 
   0   1   8      970.71      982.83     11.75 o 
   1   1   8      171.32      178.30      5.09 o 
   2   1   8       45.48       52.12      3.98 o 
   3   1   8      209.77      206.56      7.44 o 
   4   1   8      355.65      389.81      7.91 o 
   5   1   8       10.98       13.57      4.09 o 
   6   1   8       12.51       12.58      4.52 o 
   7   1   8       10.39        7.45      4.69 o 
   8   1   8      394.86      322.63     13.56 o 
   9   1   8        7.66        8.45      7.75 o 
  10   1   8       91.12       77.13     10.57 o 
  11   1   8        7.36        2.56      9.05 o 
 -14   2   8        0.00        4.65      8.63 o 
 -13   2   8       15.72       25.74      8.71 o 
 -12   2   8        2.79       -1.22     10.24 o 
 -11   2   8      120.26      143.20     11.43 o 
 -10   2   8      219.56      206.99     14.05 o 
  -9   2   8     1114.76     1113.61     18.72 o 
  -8   2   8      155.90      142.35      7.39 o 
  -7   2   8       45.67       43.60      5.06 o 
  -6   2   8      347.50      342.30      8.60 o 
  -5   2   8      256.40      229.84      8.34 o 
  -4   2   8     1107.45     1192.73     17.89 o 
  -3   2   8       10.49        6.33      3.44 o 
  -2   2   8        8.06       11.76      3.45 o 
  -1   2   8       66.30       60.35      4.17 o 
   0   2   8        0.00       -1.45      3.01 o 
   1   2   8        1.21        3.24      5.35 o 
   2   2   8       12.05       14.53      3.62 o 
   3   2   8       93.35       91.71      4.55 o 
   4   2   8      343.14      337.76      7.44 o 
   5   2   8      935.59      904.63     14.37 o 
   6   2   8        1.41       -3.69      4.74 o 
   7   2   8        0.59        0.60      5.69 o 
   8   2   8      806.08      736.95     21.15 o 
   9   2   8        3.90       -2.09      8.64 o 
  10   2   8        1.52       11.51      8.79 o 
  11   2   8       22.72       11.47     12.64 o 
 -14   3   8        7.96        1.62      8.92 o 
 -13   3   8       14.95       27.53     14.50 o 
 -12   3   8        5.73        4.64      7.94 o 
 -11   3   8        0.12       -4.37      9.68 o 
 -10   3   8       70.84       83.09      9.47 o 
  -9   3   8       25.92       32.01      6.44 o 
  -8   3   8     1732.82     1658.58     26.86 o 
  -7   3   8      410.00      436.01     12.46 o 
  -6   3   8       80.15       65.15      5.60 o 
  -5   3   8      604.19      603.14      9.85 o 
  -4   3   8       62.31       74.64      4.17 o 
  -3   3   8      261.43      237.26      5.94 o 
  -2   3   8       10.67       10.68      3.53 o 
  -1   3   8      176.67      190.81      6.16 o 
   0   3   8      112.54      125.33      5.60 o 
   1   3   8      244.02      238.82      7.59 o 
   2   3   8      520.14      506.50     10.31 o 
   3   3   8        0.34       -3.84      3.84 o 
   4   3   8      973.11      917.14     16.78 o 
   5   3   8      463.88      494.03     16.15 o 
   6   3   8      429.22      442.58     25.27 o 
   7   3   8        0.12       -6.69      6.69 o 
   8   3   8        0.55       -1.30      7.49 o 
   9   3   8       21.64       21.66      8.57 o 
  10   3   8       49.67       65.38     10.74 o 
 -13   4   8        0.89       -1.33     10.55 o 
 -12   4   8        7.94       24.36     10.55 o 
 -11   4   8      243.98      289.76     18.85 o 
 -10   4   8      524.42      597.19     22.03 o 
  -9   4   8      105.94      115.44      8.62 o 
  -8   4   8      298.21      313.33     11.74 o 
  -7   4   8      113.22      115.75     10.13 o 
  -6   4   8      214.61      222.92     11.29 o 
  -5   4   8      208.74      192.00      9.21 o 
  -4   4   8      118.50      135.33      8.07 o 
  -3   4   8      223.84      255.19      9.80 o 
  -2   4   8        5.93        8.82      4.74 o 
  -1   4   8        0.05       -0.54      4.59 o 
   0   4   8        8.10        4.52      4.79 o 
   1   4   8        2.91        8.35      5.12 o 
   2   4   8        0.04       -2.95      5.01 o 
   3   4   8       43.31       56.24      6.91 o 
   4   4   8     1011.75     1046.58     23.39 o 
   5   4   8       12.79        7.31      6.95 o 
   6   4   8        4.57        7.63      8.97 o 
   7   4   8      106.89      113.74     20.17 o 
   8   4   8       34.49       56.84     11.56 o 
   9   4   8      211.83      223.96     28.11 o 
  10   4   8       51.59       43.03     12.34 o 
 -12   5   8       25.33        5.88     10.56 o 
 -11   5   8      135.67      127.05     14.51 o 
 -10   5   8        2.85       -6.96      6.96 o 
  -9   5   8      110.68       89.55     11.98 o 
  -8   5   8      208.00      193.12     11.95 o 
  -7   5   8      273.06      321.60     21.66 o 
  -6   5   8       31.57       33.19      7.22 o 
  -5   5   8        1.04        0.76      5.27 o 
  -4   5   8       91.05      101.21      7.41 o 
  -3   5   8        1.20        4.62      5.18 o 
  -2   5   8      103.40      105.50      7.29 o 
  -1   5   8       99.14      113.14      7.70 o 
   0   5   8        1.21        0.40      5.17 o 
   1   5   8      210.64      192.97      9.57 o 
   2   5   8       52.78       52.84      7.01 o 
   3   5   8      165.81      184.71     10.59 o 
   4   5   8       91.16       89.76      9.24 o 
   5   5   8      393.54      440.71     16.42 o 
   6   5   8       21.49       31.49     10.13 o 
   7   5   8       22.55       34.29     10.75 o 
   8   5   8        1.82        0.03      9.87 o 
 -10   6   8        2.01        6.91     15.21 o 
  -9   6   8       25.53       30.44      8.36 o 
  -8   6   8      113.94       95.11      9.77 o 
  -7   6   8       75.43       63.57      9.22 o 
  -6   6   8       33.82       36.20      7.48 o 
  -5   6   8        4.36       -0.33      6.20 o 
  -4   6   8        3.54        6.87      5.55 o 
  -3   6   8       33.94       33.51      7.20 o 
  -2   6   8        2.41        1.52      5.43 o 
  -1   6   8      122.78      108.83      7.76 o 
   0   6   8      139.81      131.09      8.53 o 
   1   6   8        3.20       12.05      5.98 o 
   2   6   8       27.29       23.54      7.77 o 
   3   6   8      149.75      159.47      9.80 o 
   4   6   8        0.11        3.90      7.35 o 
   5   6   8      120.66      130.45     13.29 o 
   6   6   8        6.06       11.74      9.87 o 
   7   6   8        1.68        0.76      9.81 o 
  -8   7   8        1.07        5.40     13.66 o 
  -7   7   8       52.20       47.04      8.38 o 
  -6   7   8       15.25       11.08      7.29 o 
  -5   7   8       22.53       27.28      7.32 o 
  -4   7   8       18.40       22.30      7.07 o 
  -3   7   8       24.43       21.53      6.34 o 
  -2   7   8       84.27       57.75      7.09 o 
  -1   7   8        0.40        1.25      5.63 o 
   0   7   8       87.47      102.31      8.30 o 
   1   7   8        9.73        8.74      6.16 o 
   2   7   8       48.02       50.07      7.53 o 
   3   7   8        7.29       -2.22      8.46 o 
   4   7   8       27.27       43.78      8.90 o 
 -14   1   9       45.02       49.81     10.94 o 
 -13   1   9       31.32       44.19     13.17 o 
 -12   1   9        0.06       -5.96      5.96 o 
 -11   1   9        4.99       -3.82      5.88 o 
 -10   1   9       99.21      119.09      8.72 o 
  -9   1   9      274.34      290.49     13.66 o 
  -8   1   9      273.45      240.35     10.40 o 
  -7   1   9       23.94       22.74      4.83 o 
  -6   1   9      139.03      141.05      7.12 o 
  -5   1   9      336.99      372.87     10.19 o 
  -4   1   9        7.02        3.67      3.49 o 
  -3   1   9       56.40       47.26      4.50 o 
  -2   1   9      701.05      726.91     11.31 o 
  -1   1   9      482.62      530.82      8.52 o 
   0   1   9       94.40       88.97      4.13 o 
   1   1   9      101.76       94.80      5.60 o 
   2   1   9        5.97       10.42      3.78 o 
   3   1   9      724.89      762.29     13.71 o 
   4   1   9      448.13      409.53      9.05 o 
   5   1   9       72.09       75.28      5.72 o 
   6   1   9        7.69        4.20      4.61 o 
   7   1   9       29.17       24.99      5.88 o 
   8   1   9       86.24       58.59      7.99 o 
   9   1   9       27.11       16.38      7.94 o 
  10   1   9        0.20       -8.36      8.36 o 
  11   1   9        8.71        2.81      9.26 o 
 -14   2   9       14.07       16.58      9.58 o 
 -13   2   9       49.12       80.10     11.21 o 
 -12   2   9       14.02        5.82      8.13 o 
 -11   2   9       31.53       37.22      8.49 o 
 -10   2   9     1234.14     1219.36     27.25 o 
  -9   2   9       76.79       88.32      7.58 o 
  -8   2   9      194.01      199.23      9.27 o 
  -7   2   9       65.93       86.43      6.29 o 
  -6   2   9      230.04      225.38     12.09 o 
  -5   2   9        3.50       -3.56      3.56 o 
  -4   2   9       61.25       51.62      5.18 o 
  -3   2   9       74.70       73.25      8.60 o 
  -2   2   9        4.80        9.23      3.76 o 
  -1   2   9        6.28        7.53      3.36 o 
   0   2   9       46.45       45.61      4.27 o 
   1   2   9       70.24       72.04      4.88 o 
   2   2   9      120.24      126.87      6.29 o 
   3   2   9      908.41      905.84     18.09 o 
   4   2   9      756.13      800.47     16.75 o 
   5   2   9        5.27       12.30      5.27 o 
   6   2   9       31.99       21.37      6.15 o 
   7   2   9       24.63       24.59      8.29 o 
   8   2   9      114.21      100.65     10.55 o 
   9   2   9       18.87       14.85     10.54 o 
  10   2   9       18.98        4.37      8.54 o 
 -13   3   9        0.01        5.30      8.97 o 
 -12   3   9      258.67      252.39     26.40 o 
 -11   3   9        0.32       -3.13     10.04 o 
 -10   3   9      593.12      547.86     18.00 o 
  -9   3   9       92.94       85.32      9.37 o 
  -8   3   9      890.18      877.54     20.08 o 
  -7   3   9      103.59       93.80     10.82 o 
  -6   3   9       18.74       30.19      9.53 o 
  -5   3   9       88.53      110.30      5.49 o 
  -4   3   9       23.46       25.64      3.55 o 
  -3   3   9      109.85       99.51      4.27 o 
  -2   3   9      180.39      192.08      7.17 o 
  -1   3   9       62.09       65.83      5.01 o 
   0   3   9        0.02        2.16      3.82 o 
   1   3   9      630.12      673.59     13.39 o 
   2   3   9     3391.65     3617.57     43.68 o 
   3   3   9      164.29      158.86      9.23 o 
   4   3   9        2.17        6.15      6.33 o 
   5   3   9      556.48      580.60     17.53 o 
   6   3   9        2.10        2.01      7.27 o 
   7   3   9        0.53       11.11      7.39 o 
   8   3   9        1.22        2.60      8.11 o 
   9   3   9       18.50       11.32      8.78 o 
  10   3   9        0.54       -0.94     10.67 o 
 -12   4   9      132.64      135.84     15.25 o 
 -11   4   9      219.43      229.60     29.06 o 
 -10   4   9      472.87      431.57     37.48 o 
  -9   4   9      201.18      201.80     23.53 o 
  -8   4   9       11.01       14.95      7.30 o 
  -7   4   9        7.52       10.85      6.63 o 
  -6   4   9       43.88       37.98      7.42 o 
  -5   4   9       85.90       77.95      8.40 o 
  -4   4   9      142.62      149.21      8.66 o 
  -3   4   9       10.27       17.37      6.54 o 
  -2   4   9        3.33        0.56      5.14 o 
  -1   4   9      107.42       94.00      7.48 o 
   0   4   9       48.32       56.42      8.21 o 
   1   4   9       45.89       43.77      8.82 o 
   2   4   9        0.00       -2.57      5.61 o 
   3   4   9     2067.11     2097.90     37.37 o 
   4   4   9       88.09       85.26     11.45 o 
   5   4   9        4.20       -1.15      8.52 o 
   6   4   9       23.24       21.29      9.75 o 
   7   4   9        2.57        3.65      9.66 o 
   8   4   9        2.52       -4.60     13.66 o 
   9   4   9        0.23        3.73     11.59 o 
 -11   5   9        7.52       12.71     20.96 o 
 -10   5   9       15.34       15.22     10.32 o 
  -9   5   9       41.43       56.58      9.12 o 
  -8   5   9       15.73       20.60      7.46 o 
  -7   5   9      117.56      115.80     10.04 o 
  -6   5   9       27.11       24.28      7.29 o 
  -5   5   9      156.62      152.94     14.64 o 
  -4   5   9       79.72       78.04      8.47 o 
  -3   5   9      121.82      107.04      7.98 o 
  -2   5   9      366.24      335.00     12.05 o 
  -1   5   9      308.88      309.86     11.71 o 
   0   5   9       20.76       15.12      7.56 o 
   1   5   9        5.46       -5.66      5.66 o 
   2   5   9      285.79      298.99     12.25 o 
   3   5   9       14.75       25.88      7.72 o 
   4   5   9      145.63      141.66     13.45 o 
   5   5   9       25.06       30.08     11.75 o 
   6   5   9        6.80        9.45      9.75 o 
   7   5   9        0.01        5.77     12.23 o 
   8   5   9        7.51        9.53     14.93 o 
  -9   6   9       74.91       84.39     10.09 o 
  -8   6   9       50.85       49.27      8.83 o 
  -7   6   9        0.09        3.78      7.70 o 
  -6   6   9       46.22       34.95      7.95 o 
  -5   6   9      124.65      150.01     14.77 o 
  -4   6   9      262.19      244.09     12.85 o 
  -3   6   9       18.88        1.30      6.51 o 
  -2   6   9       99.10      102.12      8.26 o 
  -1   6   9       78.60       61.04      9.35 o 
   0   6   9       49.72       46.75      7.04 o 
   1   6   9      134.42      132.31      9.20 o 
   2   6   9        1.30       -6.19      6.88 o 
   3   6   9      139.73      144.06     19.69 o 
   4   6   9      410.09      417.85     20.18 o 
   5   6   9      376.02      400.30     21.00 o 
   6   6   9       98.76      107.04     14.00 o 
  -7   7   9       25.24       40.97     15.24 o 
  -6   7   9       30.91       35.55      9.65 o 
  -5   7   9        2.05        7.23      7.10 o 
  -4   7   9       55.78       55.90     13.18 o 
  -3   7   9       28.51       32.04      7.73 o 
  -2   7   9       44.96       21.65      7.51 o 
  -1   7   9      590.22      556.77     17.33 o 
   0   7   9       23.69       24.81      7.02 o 
   1   7   9        0.08        5.07      8.13 o 
   2   7   9        5.83        5.34      9.08 o 
   3   7   9        0.95       -0.29      9.30 o 
 -14   0  10        2.68        3.92     11.39 o 
 -13   0  10      107.59      102.74     14.47 o 
 -12   0  10       83.99       68.27     12.07 o 
 -11   0  10      219.92      227.67     17.39 o 
 -10   0  10      207.84      229.33     16.84 o 
  -9   0  10       37.25       60.45     11.12 o 
  -8   0  10      142.90      172.11     13.45 o 
  -7   0  10       22.96       19.04     10.32 o 
  -6   0  10        5.65        4.99      8.10 o 
  -5   0  10      482.71      490.04     38.27 o 
  -4   0  10       46.08       37.95      7.82 o 
  -3   0  10      304.99      315.76     17.87 o 
  -2   0  10     1537.79     1531.77     49.23 o 
  -1   0  10       36.76       50.03      6.19 o 
   0   0  10      118.45      117.61      8.12 o 
   1   0  10     3195.81     3250.27     49.09 o 
   2   0  10       30.72       39.25      6.68 o 
   3   0  10      129.78      128.85      9.30 o 
   4   0  10       65.35       65.10      8.04 o 
   5   0  10        0.67        4.76      6.61 o 
   6   0  10     1388.28     1169.11     25.91 o 
   7   0  10       68.18       62.43     14.77 o 
   8   0  10      165.11      133.62     18.74 o 
   9   0  10        0.01       -9.85     10.32 o 
  10   0  10        0.06       27.35     11.90 o 
 -14   1  10      115.59       95.88     12.19 o 
 -13   1  10        0.41       -1.93      8.40 o 
 -12   1  10       40.14       31.74      7.61 o 
 -11   1  10      649.84      678.29     20.46 o 
 -10   1  10     1761.77     1750.15     40.62 o 
  -9   1  10     1272.63     1268.47     23.26 o 
  -8   1  10       14.05       12.35      5.58 o 
  -7   1  10      143.48      152.91      9.58 o 
  -6   1  10       63.18       64.71      6.46 o 
  -5   1  10       88.46       79.54      8.21 o 
  -4   1  10       57.06       67.99      5.76 o 
  -3   1  10      209.75      200.22      8.53 o 
  -2   1  10      360.95      386.15      9.73 o 
  -1   1  10       20.55       12.38      4.96 o 
   0   1  10        0.69        1.50      3.87 o 
   1   1  10     1061.47     1044.36     15.09 o 
   2   1  10      949.27      917.50     16.37 o 
   3   1  10      426.21      421.84     12.99 o 
   4   1  10        1.79       -1.24      4.94 o 
   5   1  10       67.52       46.28      6.41 o 
   6   1  10       31.24       25.44      6.18 o 
   7   1  10       50.07       42.26      7.64 o 
   8   1  10       21.40       15.69      7.33 o 
   9   1  10       30.77       35.79      9.45 o 
  10   1  10        0.01       -8.25      8.25 o 
 -14   2  10        2.41        6.88     10.61 o 
 -13   2  10       26.52       10.53     12.64 o 
 -12   2  10       43.18       25.98      8.91 o 
 -11   2  10        4.32        8.36      9.03 o 
 -10   2  10      277.14      266.16     13.63 o 
  -9   2  10       86.87       71.46      7.50 o 
  -8   2  10      110.16      122.99      8.32 o 
  -7   2  10      600.12      635.35     15.02 o 
  -6   2  10       23.00       22.75      7.48 o 
  -5   2  10       27.66       21.25      5.91 o 
  -4   2  10      171.81      170.46      8.22 o 
  -3   2  10       14.41       14.41      4.34 o 
  -2   2  10        1.25        1.72      3.00 o 
  -1   2  10      427.48      433.51     11.00 o 
   0   2  10       36.88       34.71      4.82 o 
   1   2  10       23.78       20.78      4.91 o 
   2   2  10     1823.54     1872.24     28.96 o 
   3   2  10       97.98       97.51      8.07 o 
   4   2  10        3.08        7.74      5.79 o 
   5   2  10      140.61      115.03      7.86 o 
   6   2  10      506.92      455.54     17.11 o 
   7   2  10       15.16       15.42      7.99 o 
   8   2  10       72.55       61.99     10.14 o 
   9   2  10        4.94       -5.96     12.22 o 
 -13   3  10      250.21      291.37     30.80 o 
 -12   3  10        0.01        7.28      8.84 o 
 -11   3  10      685.15      717.38     29.33 o 
 -10   3  10      380.85      372.02     15.83 o 
  -9   3  10        5.42       -0.45      7.23 o 
  -8   3  10       61.40       85.68      8.97 o 
  -7   3  10        5.27       -1.08      5.28 o 
  -6   3  10      154.28      148.82     12.01 o 
  -5   3  10      316.84      340.26     11.62 o 
  -4   3  10        0.31       -1.01      4.89 o 
  -3   3  10       23.37       28.45      5.03 o 
  -2   3  10      135.98      123.54      6.42 o 
  -1   3  10       74.10       74.48      5.60 o 
   0   3  10       43.08       48.77      5.17 o 
   1   3  10      769.39      752.55     16.06 o 
   2   3  10      112.17      116.28      9.64 o 
   3   3  10       33.00       32.85      7.57 o 
   4   3  10        0.81       -0.25      6.70 o 
   5   3  10       42.14       35.79      8.11 o 
   6   3  10        3.94       -0.91      7.53 o 
   7   3  10       24.73       29.19      8.97 o 
   8   3  10       17.77       39.54     11.68 o 
   9   3  10        3.11        8.10     11.43 o 
 -12   4  10       70.48       69.15     13.69 o 
 -11   4  10      107.88      118.37     14.48 o 
 -10   4  10       64.37       67.65     11.67 o 
  -9   4  10       92.39       85.42     11.79 o 
  -8   4  10       14.67       24.80      7.81 o 
  -7   4  10       34.39       38.65      7.95 o 
  -6   4  10       87.16       86.36     16.09 o 
  -5   4  10       10.80        4.89      6.55 o 
  -4   4  10       24.12       23.20      7.21 o 
  -3   4  10        7.82        6.12      6.42 o 
  -2   4  10      319.24      291.47     13.18 o 
  -1   4  10      694.25      678.07     23.06 o 
   0   4  10      181.79      152.36     10.68 o 
   1   4  10      116.47      108.30     16.83 o 
   2   4  10      176.06      165.52     28.90 o 
   3   4  10     2617.27     2633.91     54.79 o 
   4   4  10       59.55       65.96     11.22 o 
   5   4  10       24.61       18.26     14.29 o 
   6   4  10       35.80       18.58     10.56 o 
   7   4  10        2.61       -3.07      9.99 o 
   8   4  10       30.71       42.24     12.57 o 
 -11   5  10        1.25       14.13     12.70 o 
 -10   5  10        0.00        1.70      9.32 o 
  -9   5  10        1.38       -0.11      9.32 o 
  -8   5  10       74.02       65.30      9.44 o 
  -7   5  10      103.32       98.93      9.91 o 
  -6   5  10      225.99      222.97     13.16 o 
  -5   5  10       40.05       32.37      7.92 o 
  -4   5  10      101.74      103.88     11.67 o 
  -3   5  10      165.72      166.85     11.35 o 
  -2   5  10       55.81       63.15      8.46 o 
  -1   5  10       25.61       25.40      7.33 o 
   0   5  10       30.26       34.80      7.88 o 
   1   5  10      114.88      105.12     17.15 o 
   2   5  10       45.68       41.14     10.32 o 
   3   5  10       42.69       60.24     11.10 o 
   4   5  10        0.30       12.59      9.21 o 
   5   5  10        3.64       10.23      9.53 o 
   6   5  10      154.37      191.96     16.51 o 
   7   5  10        5.34       22.55     15.56 o 
  -9   6  10        1.13       -4.37      9.32 o 
  -8   6  10        3.34       15.24      8.16 o 
  -7   6  10        1.51       -2.51      8.00 o 
  -6   6  10       68.69       70.33      9.47 o 
  -5   6  10        0.00       -6.91     12.48 o 
  -4   6  10       19.88        6.85      7.18 o 
  -3   6  10       64.99       65.80      8.89 o 
  -2   6  10        5.57       -2.54     12.13 o 
  -1   6  10       24.16       27.32      7.92 o 
   0   6  10       58.72       40.98      8.52 o 
   1   6  10        1.88       -9.85     11.43 o 
   2   6  10      175.22      190.66     19.85 o 
   3   6  10      147.27      166.32     15.04 o 
   4   6  10      120.81      138.45     19.06 o 
   5   6  10        1.55      -12.39     12.39 o 
  -5   7  10       38.73       40.98      8.93 o 
  -4   7  10        1.18       -0.31      7.74 o 
  -3   7  10        0.10       -9.08      9.08 o 
  -2   7  10       24.62       19.95      7.98 o 
  -1   7  10       64.13       81.47      9.78 o 
   0   7  10       95.10      117.54     12.68 o 
   1   7  10        4.50       -4.76     13.34 o 
 -13   1  11       77.15       81.33     11.18 o 
 -12   1  11       28.36       11.10      8.70 o 
 -11   1  11      109.72      108.79      9.31 o 
 -10   1  11        8.16        8.99      6.30 o 
  -9   1  11       66.26       66.33      7.81 o 
  -8   1  11        0.02       -5.57      5.57 o 
  -7   1  11       12.28       16.85      5.88 o 
  -6   1  11      147.45      144.25      8.85 o 
  -5   1  11       46.05       43.17      6.42 o 
  -4   1  11       26.13       23.52      6.53 o 
  -3   1  11       19.49       26.03      5.73 o 
  -2   1  11       76.73       87.05      5.80 o 
  -1   1  11       12.74        9.99      4.85 o 
   0   1  11       58.64       65.09      6.05 o 
   1   1  11        0.18        9.73      4.93 o 
   2   1  11        8.28       -1.24      5.10 o 
   3   1  11       51.35       50.09      6.57 o 
   4   1  11       53.79       46.88      8.31 o 
   5   1  11       44.40       38.98      7.45 o 
   6   1  11        1.38        1.66      5.94 o 
   7   1  11       63.00       83.16      8.99 o 
   8   1  11       85.95      114.23     12.27 o 
   9   1  11        9.59       16.48      9.75 o 
 -13   2  11       22.99       28.74     15.08 o 
 -12   2  11       11.65       -2.49      8.16 o 
 -11   2  11       55.66       47.40      9.52 o 
 -10   2  11       97.54       94.36     10.26 o 
  -9   2  11       25.89       17.48      7.57 o 
  -8   2  11       88.56       69.76      7.42 o 
  -7   2  11       14.83        6.37      5.63 o 
  -6   2  11       45.49       48.18      6.55 o 
  -5   2  11       43.77       55.26     10.04 o 
  -4   2  11       99.89      109.81     12.06 o 
  -3   2  11       82.47       89.53      7.45 o 
  -2   2  11      338.57      336.57     10.41 o 
  -1   2  11      592.85      639.47     13.64 o 
   0   2  11      107.95      107.28     10.59 o 
   1   2  11      895.57      868.71     18.18 o 
   2   2  11      348.92      362.62     13.39 o 
   3   2  11       90.06       75.18      7.71 o 
   4   2  11        2.14        2.49      6.05 o 
   5   2  11       35.03       22.41     10.15 o 
   6   2  11       49.64       65.69     10.02 o 
   7   2  11        8.76       -1.95      8.13 o 
   8   2  11       21.39       34.13      9.99 o 
   9   2  11        0.80       -7.99      7.99 o 
 -12   3  11      752.53      758.08     23.70 o 
 -11   3  11      571.14      611.59     28.02 o 
 -10   3  11        0.17        1.81      7.70 o 
  -9   3  11      122.54      135.03     11.36 o 
  -8   3  11       22.71       24.04      7.76 o 
  -7   3  11       57.60       54.05      8.05 o 
  -6   3  11        3.32       13.48      6.72 o 
  -5   3  11        4.42       -2.63      6.06 o 
  -4   3  11       32.98       26.38      7.84 o 
  -3   3  11       97.79       79.92      7.44 o 
  -2   3  11      173.46      182.32      9.13 o 
  -1   3  11        4.54        5.34      5.31 o 
   0   3  11      271.37      274.75     15.50 o 
   1   3  11     2949.85     2934.13     60.60 o 
   2   3  11      584.65      586.71     52.72 o 
   3   3  11       59.95       70.94      9.02 o 
   4   3  11       26.21       34.62     12.95 o 
   5   3  11      377.95      407.36     16.74 o 
   6   3  11       39.32       36.70     14.78 o 
   7   3  11        3.84        5.33     14.29 o 
   8   3  11       29.65       33.37     11.90 o 
 -11   4  11       89.79       95.18     14.03 o 
 -10   4  11        3.57        1.11      9.53 o 
  -9   4  11        2.34       -9.69      9.69 o 
  -8   4  11        3.53       -1.29      8.72 o 
  -7   4  11       42.00       41.50     11.27 o 
  -6   4  11       53.18       52.82      8.66 o 
  -5   4  11       28.60       23.49      7.71 o 
  -4   4  11       17.45        0.68      8.18 o 
  -3   4  11      136.17      130.31     10.64 o 
  -2   4  11        0.01        0.85      6.85 o 
  -1   4  11       98.96      102.90     11.56 o 
   0   4  11      856.52      873.11     45.73 o 
   1   4  11       54.03       42.41     16.99 o 
   2   4  11        2.10        5.24      8.53 o 
   3   4  11      459.57      435.18     20.54 o 
   4   4  11       56.51       84.07     12.30 o 
   5   4  11        9.71       -0.88      9.50 o 
   6   4  11        4.90        9.05     10.33 o 
   7   4  11        5.64       23.05     11.67 o 
 -10   5  11        0.01      -12.23     12.23 o 
  -9   5  11        2.07       -3.18      9.88 o 
  -8   5  11      188.07      197.05     15.72 o 
  -7   5  11      171.21      168.01     24.77 o 
  -6   5  11      246.70      246.38     14.20 o 
  -5   5  11       16.77       22.78      8.05 o 
  -4   5  11      129.36      120.88     10.78 o 
  -3   5  11        7.03        4.11      7.41 o 
  -2   5  11        6.50        6.33      7.32 o 
  -1   5  11       99.89       89.09     11.65 o 
   0   5  11        1.01       -6.09      8.14 o 
   1   5  11        0.10        4.82      9.85 o 
   2   5  11        4.53       19.09      9.87 o 
   3   5  11       12.22       12.39     10.11 o 
   4   5  11       16.73        6.99     10.33 o 
   5   5  11       13.81       19.37     10.78 o 
  -8   6  11        0.00       -2.70      8.98 o 
  -7   6  11       58.13       43.30     11.03 o 
  -6   6  11        2.35       20.46      9.10 o 
  -5   6  11        1.55       -6.26      7.53 o 
  -4   6  11       78.06       80.17     10.14 o 
  -3   6  11      145.92      115.41     11.26 o 
  -2   6  11       96.33       98.16     12.23 o 
  -1   6  11        3.20        6.51      8.97 o 
   0   6  11        8.33       10.55      9.54 o 
   1   6  11       15.86       19.39     13.97 o 
   2   6  11        8.18        7.00      9.63 o 
   3   6  11        5.49       -6.90      9.40 o 
 -13   0  12        0.36       -1.84     10.53 o 
 -12   0  12      322.03      376.91     30.81 o 
 -11   0  12      588.51      552.62     33.67 o 
 -10   0  12        5.36       -9.30      9.30 o 
  -9   0  12      480.33      498.86     22.23 o 
  -8   0  12       72.26       74.62     12.07 o 
  -7   0  12        1.65       -7.40     10.32 o 
  -6   0  12        7.56        5.72      8.30 o 
  -5   0  12      165.34      125.60     12.33 o 
  -4   0  12       92.57      111.34     12.01 o 
  -3   0  12       42.28       36.21     12.70 o 
  -2   0  12       45.04       37.66      7.38 o 
  -1   0  12      825.05      805.11     36.52 o 
   0   0  12     3372.27     3462.97     67.15 o 
   1   0  12     3152.62     2986.21     60.07 o 
   2   0  12       47.72       27.31      9.53 o 
   3   0  12      357.12      330.71     38.75 o 
   4   0  12       75.76       71.29     11.65 o 
   5   0  12       72.84       76.05     22.87 o 
   6   0  12       55.40       30.62     11.56 o 
   7   0  12        9.21       19.98     16.83 o 
   8   0  12       32.70       28.40     11.75 o 
 -13   1  12        0.04       -0.99     10.64 o 
 -12   1  12       25.37       17.38      8.89 o 
 -11   1  12      276.21      284.74     16.37 o 
 -10   1  12       19.94       16.90      6.86 o 
  -9   1  12        0.11       -2.42      6.01 o 
  -8   1  12       64.41       64.37      7.57 o 
  -7   1  12       50.42       36.36      7.01 o 
  -6   1  12      112.61      109.50      8.56 o 
  -5   1  12      214.97      201.90     10.59 o 
  -4   1  12      226.86      223.31     12.93 o 
  -3   1  12       16.18       17.51      6.12 o 
  -2   1  12       77.33       68.75      7.31 o 
  -1   1  12        0.28       -4.78      4.78 o 
   0   1  12        0.11       -2.85      4.98 o 
   1   1  12      256.16      263.75     10.38 o 
   2   1  12       46.66       40.89      7.16 o 
   3   1  12      105.83      102.66      8.76 o 
   4   1  12      158.54      133.33      9.78 o 
   5   1  12       12.18       13.53      7.01 o 
   6   1  12        0.26        0.75      7.17 o 
   7   1  12        5.42       19.83      9.01 o 
   8   1  12       53.69       44.66     16.44 o 
 -12   2  12       71.01       54.12     10.57 o 
 -11   2  12       63.40       88.89     12.12 o 
 -10   2  12        0.16        4.18      7.75 o 
  -9   2  12       76.19       72.91      9.65 o 
  -8   2  12        3.36       -1.85      6.95 o 
  -7   2  12        4.62        5.67      7.67 o 
  -6   2  12      223.39      256.16     13.42 o 
  -5   2  12      178.24      175.06      9.92 o 
  -4   2  12      606.12      623.03     15.91 o 
  -3   2  12       29.46       26.58      6.18 o 
  -2   2  12       98.59       92.37      7.88 o 
  -1   2  12     3172.89     3312.51     62.57 o 
   0   2  12     1016.66      999.70     22.60 o 
   1   2  12      309.99      309.44     12.57 o 
   2   2  12      139.81      145.55     15.72 o 
   3   2  12       14.05       10.15      6.78 o 
   4   2  12      232.08      241.80     14.64 o 
   5   2  12       27.43       18.34      9.45 o 
   6   2  12        1.14       -9.91      9.91 o 
   7   2  12       14.58       16.14      9.52 o 
   8   2  12        2.68       -7.82     14.12 o 
 -12   3  12       68.30       78.45     14.93 o 
 -11   3  12        7.37       11.11     13.18 o 
 -10   3  12       58.41       46.25      9.82 o 
  -9   3  12      114.93      121.13     15.99 o 
  -8   3  12       24.27       30.87      8.08 o 
  -7   3  12       31.25       28.36      7.87 o 
  -6   3  12       54.92       34.41      7.92 o 
  -5   3  12       73.58       58.56     10.08 o 
  -4   3  12       24.71       22.53      7.33 o 
  -3   3  12      217.25      195.46     11.91 o 
  -2   3  12       34.64       36.27      7.75 o 
  -1   3  12      390.86      407.59     19.09 o 
   0   3  12        6.85        7.34      8.95 o 
   1   3  12      193.69      198.23     12.40 o 
   2   3  12       24.66       29.07      8.18 o 
   3   3  12       53.96       61.22      9.28 o 
   4   3  12        0.12       10.16      9.88 o 
   5   3  12      129.24      129.22     14.70 o 
   6   3  12        3.18        7.87     11.22 o 
   7   3  12        7.02       -6.30     14.29 o 
 -11   4  12      102.25      129.88     15.04 o 
 -10   4  12        0.43        3.48     17.31 o 
  -9   4  12        6.46        2.49      9.27 o 
  -8   4  12       28.38       24.36     10.44 o 
  -7   4  12       38.12       30.13     10.32 o 
  -6   4  12       32.70       21.60      9.88 o 
  -5   4  12      394.64      398.10     37.32 o 
  -4   4  12      194.54      204.38     15.83 o 
  -3   4  12      103.28      100.61     21.60 o 
  -2   4  12       45.08       51.32     11.12 o 
  -1   4  12        9.44        8.91      8.63 o 
   0   4  12      217.66      207.71     21.28 o 
   1   4  12      124.31      126.09     13.70 o 
   2   4  12       83.12       93.61     12.86 o 
   3   4  12        2.23       16.80     10.10 o 
   4   4  12      161.89      143.41     15.04 o 
   5   4  12       45.55       44.83     12.01 o 
   6   4  12      107.25      161.83     16.93 o 
  -9   5  12        0.47       -0.97     10.04 o 
  -8   5  12       67.66       78.35     12.55 o 
  -7   5  12       20.79        9.64      9.99 o 
  -6   5  12        4.04        2.61      8.99 o 
  -5   5  12        3.51       -2.90     24.14 o 
  -4   5  12        2.05        2.63      9.09 o 
  -3   5  12       22.60       27.96     13.66 o 
  -2   5  12       25.72       16.42     10.48 o 
  -1   5  12       65.62       55.63     11.00 o 
   0   5  12      416.06      399.54     28.58 o 
   1   5  12      212.13      212.26     16.95 o 
   2   5  12       27.09        4.51     17.63 o 
   3   5  12        7.15       -1.61     16.99 o 
   4   5  12        1.32       -2.43     10.96 o 
  -6   6  12       32.30       44.06     11.45 o 
  -5   6  12       25.46       25.79     10.32 o 
  -4   6  12      103.24       98.93     29.54 o 
  -3   6  12       26.31       25.05     11.43 o 
  -2   6  12       23.52       10.04      9.77 o 
  -1   6  12        0.00       -8.75      8.75 o 
   0   6  12        0.71       -2.22     14.61 o 
   1   6  12       10.60       -1.39      9.87 o 
 -12   1  13       28.17       27.10     12.48 o 
 -11   1  13        0.04       11.85      8.67 o 
 -10   1  13      109.66      106.26      9.82 o 
  -9   1  13       25.50       30.40      7.24 o 
  -8   1  13       25.65       33.85      7.30 o 
  -7   1  13        0.61        4.26      6.15 o 
  -6   1  13       79.20       51.84      7.47 o 
  -5   1  13      115.71      113.41     10.33 o 
  -4   1  13       36.42       29.25      6.90 o 
  -3   1  13        2.64       -4.99      4.99 o 
  -2   1  13      295.16      284.53     12.33 o 
  -1   1  13      478.60      459.33     14.50 o 
   0   1  13        0.05       -4.28      6.18 o 
   1   1  13       86.83       88.51     10.45 o 
   2   1  13       69.76       59.33      8.51 o 
   3   1  13       16.73        3.78      7.01 o 
   4   1  13       29.13       22.32      7.47 o 
   5   1  13       15.62       11.29      7.38 o 
   6   1  13        3.50       -1.88      8.52 o 
   7   1  13        6.38        6.07     11.76 o 
 -12   2  13       92.29      100.71     11.97 o 
 -11   2  13        0.00       -0.37      8.49 o 
 -10   2  13        1.61        3.92      8.11 o 
  -9   2  13       13.93        1.07      8.00 o 
  -8   2  13       18.62       24.20      8.49 o 
  -7   2  13       33.86       25.38     11.76 o 
  -6   2  13       58.44       41.35      7.21 o 
  -5   2  13        0.01       -5.37      8.43 o 
  -4   2  13      258.66      236.62     11.79 o 
  -3   2  13      254.07      259.52     12.05 o 
  -2   2  13       98.92       90.39      8.34 o 
  -1   2  13      908.34      876.80     19.32 o 
   0   2  13      188.28      204.71     13.11 o 
   1   2  13       24.65       19.84      6.90 o 
   2   2  13       70.11       69.03      8.45 o 
   3   2  13       55.87       56.81     13.48 o 
   4   2  13        4.29        7.02      8.37 o 
   5   2  13       15.51       39.82      9.57 o 
   6   2  13       84.16      147.08     20.74 o 
 -11   3  13       23.11       27.95     12.35 o 
 -10   3  13       27.30       37.87     11.79 o 
  -9   3  13       28.36        5.24     10.22 o 
  -8   3  13        0.04        1.01      9.13 o 
  -7   3  13        8.44        9.45      8.12 o 
  -6   3  13       10.02        6.31     14.13 o 
  -5   3  13       84.97       99.07     12.91 o 
  -4   3  13      688.15      736.89     25.94 o 
  -3   3  13      276.81      271.68     17.27 o 
  -2   3  13      251.62      245.52     18.26 o 
  -1   3  13       18.00       40.33     15.24 o 
   0   3  13       59.18       40.33     11.00 o 
   1   3  13        1.72        0.53      9.08 o 
   2   3  13       10.86       18.16     13.02 o 
   3   3  13       36.42       34.71     11.22 o 
   4   3  13       13.27        3.40     10.53 o 
   5   3  13       24.53       17.86     11.10 o 
   6   3  13       10.26       39.56     12.65 o 
 -10   4  13        0.40       -4.02     10.44 o 
  -9   4  13       43.35       65.80     12.45 o 
  -8   4  13        4.39       -2.16      9.65 o 
  -7   4  13        7.93        3.49     10.48 o 
  -6   4  13      208.28      196.30     16.09 o 
  -5   4  13       66.24       62.24     23.66 o 
  -4   4  13       58.38       46.61     10.75 o 
  -3   4  13       40.30       45.93     11.22 o 
  -2   4  13       24.69       24.56     18.42 o 
  -1   4  13     1036.32     1029.60     39.70 o 
   0   4  13       36.46       38.90     11.34 o 
   1   4  13       17.30        9.97     11.12 o 
   2   4  13       27.21       26.11     14.45 o 
   3   4  13       36.48       46.10     11.90 o 
   4   4  13       42.19       37.28     17.47 o 
  -8   5  13       14.16        0.42     13.97 o 
  -7   5  13       67.69       76.46     25.09 o 
  -6   5  13        8.51       11.27      9.88 o 
  -5   5  13        1.56        9.15      9.99 o 
  -4   5  13       37.44       40.54     20.80 o 
  -3   5  13       80.15       78.17     12.69 o 
  -2   5  13       79.95       78.58     12.57 o 
  -1   5  13      102.48      120.55     14.03 o 
   0   5  13      349.40      362.35     29.38 o 
   1   5  13       31.77       26.44     18.58 o 
   2   5  13        6.45       -7.13     10.48 o 
 -11   0  14       13.40       -2.23     10.77 o 
 -10   0  14        0.02        1.02      9.72 o 
  -9   0  14       15.43       15.35      9.77 o 
  -8   0  14       35.03        6.29      9.99 o 
  -7   0  14      407.48      427.41     24.77 o 
  -6   0  14      552.57      480.08     47.16 o 
  -5   0  14      256.40      253.85     17.67 o 
  -4   0  14        2.30       -9.21     12.07 o 
  -3   0  14      129.27      115.30     24.93 o 
  -2   0  14      181.17      194.12     15.58 o 
  -1   0  14      308.90      322.18     22.71 o 
   0   0  14      134.80      121.48     13.70 o 
   1   0  14      500.65      451.26     21.73 o 
   2   0  14        3.42       -1.52      9.54 o 
   3   0  14       65.11       73.21     12.88 o 
   4   0  14       45.57        2.91     11.11 o 
   5   0  14      202.75      227.35     19.21 o 
   6   0  14      249.22      290.12     20.71 o 
 -11   1  14      321.89      369.26     17.84 o 
 -10   1  14        5.57       -0.52      8.06 o 
  -9   1  14       29.25       22.27      7.50 o 
  -8   1  14       67.32       73.78      9.00 o 
  -7   1  14       91.27       85.18      8.92 o 
  -6   1  14       34.10       22.66      8.42 o 
  -5   1  14      285.86      293.08     13.28 o 
  -4   1  14      112.40      115.66     10.68 o 
  -3   1  14      125.09      132.01     11.28 o 
  -2   1  14      157.38      156.51     10.50 o 
  -1   1  14      145.77      138.90     10.04 o 
   0   1  14       29.26       27.52      7.56 o 
   1   1  14       17.86        9.66     10.31 o 
   2   1  14       18.22        8.12      7.20 o 
   3   1  14      248.83      254.71     24.16 o 
   4   1  14       13.24       12.24      7.82 o 
   5   1  14       43.55       54.98     11.46 o 
   6   1  14       28.40       24.95      9.55 o 
 -11   2  14        0.99       -2.49      9.04 o 
 -10   2  14        9.03       10.48      9.20 o 
  -9   2  14       22.29       23.05      9.14 o 
  -8   2  14        0.23        1.54      8.27 o 
  -7   2  14      199.89      177.58     12.95 o 
  -6   2  14      508.57      485.33     18.64 o 
  -5   2  14      322.14      335.26     13.61 o 
  -4   2  14       52.03       63.80      8.07 o 
  -3   2  14      924.26      967.29     23.84 o 
  -2   2  14        0.56       -3.97      7.19 o 
  -1   2  14      331.78      346.58     13.80 o 
   0   2  14       77.39       99.59      9.36 o 
   1   2  14        6.38       10.77      7.06 o 
   2   2  14      147.12      166.51     12.92 o 
   3   2  14       62.00       63.51     15.94 o 
   4   2  14       26.50       44.76     10.14 o 
   5   2  14        4.14       -3.48      8.54 o 
 -10   3  14       10.24        3.86     17.31 o 
  -9   3  14        8.92       20.17     10.78 o 
  -8   3  14        0.50       -6.57      9.59 o 
  -7   3  14       70.16       63.81     12.86 o 
  -6   3  14        8.27       20.09     10.30 o 
  -5   3  14        0.70       13.20      9.77 o 
  -4   3  14       13.78        5.10     16.67 o 
  -3   3  14      152.46      135.75     14.70 o 
  -2   3  14        1.83       17.47     14.61 o 
  -1   3  14       49.49       51.46     11.34 o 
   0   3  14       63.54       73.46     21.91 o 
   1   3  14        6.22       21.38     10.89 o 
   2   3  14       11.08       11.71     10.89 o 
   3   3  14        9.08       23.74     11.67 o 
   4   3  14        0.17       -1.64     10.30 o 
  -8   4  14       24.45       13.61     11.43 o 
  -7   4  14      126.80      127.78     14.92 o 
  -6   4  14       14.90       16.17      9.99 o 
  -5   4  14        0.85       -9.13      9.13 o 
  -4   4  14        6.89       -1.83     12.39 o 
  -3   4  14      146.60      153.68     15.50 o 
  -2   4  14     1801.79     1746.87     47.80 o 
  -1   4  14        0.12       13.66     14.29 o 
   0   4  14       20.91       17.30     11.22 o 
   1   4  14        5.55        1.63     14.29 o 
   2   4  14       39.32       47.28     12.57 o 
   3   4  14       57.88       60.44     13.02 o 
  -5   5  14        0.16       -9.79      9.95 o 
  -4   5  14        2.56      -10.11     10.11 o 
  -3   5  14      149.81      118.13     15.03 o 
  -2   5  14       15.07        9.52     10.88 o 
  -1   5  14        3.15       10.16     15.88 o 
   0   5  14      284.68      343.47     31.28 o 
 -10   1  15        8.55       -8.69      8.69 o 
  -9   1  15       40.41       56.39     10.69 o 
  -8   1  15       24.56       40.93      8.61 o 
  -7   1  15        7.07        7.49     10.06 o 
  -6   1  15       29.24       19.07      7.43 o 
  -5   1  15      262.62      250.99     13.00 o 
  -4   1  15      364.94      370.21     21.21 o 
  -3   1  15      138.75      149.77     10.67 o 
  -2   1  15      335.82      312.81     15.98 o 
  -1   1  15       18.97       19.12      9.17 o 
   0   1  15       65.79       73.27      9.12 o 
   1   1  15       32.17       39.56      8.60 o 
   2   1  15       14.76        7.35      7.54 o 
   3   1  15        0.09       14.00      7.85 o 
   4   1  15       11.69       10.87      9.07 o 
 -10   2  15        0.31        4.48      8.81 o 
  -9   2  15        6.22        0.86      8.61 o 
  -8   2  15       41.06       35.44      9.69 o 
  -7   2  15       96.58      123.69     12.07 o 
  -6   2  15      225.44      226.78     14.97 o 
  -5   2  15        9.11       17.46      8.66 o 
  -4   2  15       69.79       73.48     10.51 o 
  -3   2  15      117.26      115.03     14.91 o 
  -2   2  15       81.53       98.49      9.56 o 
  -1   2  15        0.00        8.71      7.20 o 
   0   2  15      196.01      212.64     15.98 o 
   1   2  15        0.08       -8.19      8.19 o 
   2   2  15        0.58        1.49      8.48 o 
   3   2  15        5.95       20.02      9.66 o 
  -8   3  15      334.50      327.05     20.92 o 
  -7   3  15        1.15       -1.93      9.98 o 
  -6   3  15       38.06       10.30     19.69 o 
  -5   3  15        3.23       16.12     10.10 o 
  -4   3  15        0.98        3.20      9.84 o 
  -3   3  15      319.59      285.44     19.07 o 
  -2   3  15      166.06      149.91     22.55 o 
  -1   3  15       80.22       82.47     19.37 o 
   0   3  15        6.77        3.67     18.10 o 
   1   3  15       13.60       15.07     15.88 o 
   2   3  15        3.60        7.47     11.22 o 
  -6   4  15        0.15        0.34     10.88 o 
  -5   4  15       10.06        8.26     10.67 o 
  -4   4  15      226.09      227.36     18.50 o 
  -3   4  15      133.66      144.66     29.85 o 
  -2   4  15       14.75        1.59     15.24 o 
  -1   4  15        2.76        1.08     11.00 o 
   0   4  15       20.87       20.92     12.55 o 
  -9   0  16       58.48       37.19     12.12 o 
  -8   0  16      220.76      200.19     28.27 o 
  -7   0  16      380.58      380.03     21.77 o 
  -6   0  16       36.01       45.73     17.15 o 
  -5   0  16      267.80      257.29     19.42 o 
  -4   0  16       17.87        7.45     10.89 o 
  -3   0  16       59.42       80.90     24.93 o 
  -2   0  16       26.58       28.88     12.01 o 
  -1   0  16       83.25       79.94     23.82 o 
   0   0  16       52.94       72.80     14.03 o 
   1   0  16      222.46      233.34     19.40 o 
   2   0  16        0.25        4.33     13.82 o 
  -9   1  16        8.06        5.55      9.58 o 
  -8   1  16       18.55       25.24     10.08 o 
  -7   1  16       86.33       78.88     11.14 o 
  -6   1  16       25.25       10.22      8.06 o 
  -5   1  16      244.08      264.10     19.58 o 
  -4   1  16      244.70      232.30     23.61 o 
  -3   1  16      109.35      128.32     10.98 o 
  -2   1  16        3.71       -1.29      7.17 o 
  -1   1  16       66.27       80.38      9.72 o 
   0   1  16        0.77       -2.86      7.32 o 
   1   1  16       14.11       23.51      8.06 o 
   2   1  16       14.97       23.07     10.64 o 
  -8   2  16       22.49       13.53     15.09 o 
  -7   2  16      239.52      243.39     15.71 o 
  -6   2  16      204.13      201.57     14.67 o 
  -5   2  16       64.82       64.53     11.12 o 
  -4   2  16       68.80       55.43     13.03 o 
  -3   2  16       32.30       11.24     11.45 o 
  -2   2  16      129.72      147.84     28.74 o 
  -1   2  16       15.19       24.51     11.67 o 
   0   2  16        4.30        1.84     10.89 o 
   1   2  16       34.19       50.53     13.02 o 
  -6   3  16       29.58       41.51     16.83 o 
  -5   3  16       18.92        1.27     11.23 o 
  -4   3  16       20.63       25.78     11.33 o 
  -3   3  16        9.76        0.64     14.29 o 
  -2   3  16       29.25       11.56     11.33 o 
  -1   3  16        1.64       -9.44     10.67 o 
   0   3  16       20.39       11.12     16.20 o 
  -6   1  17      154.77      198.25     18.85 o 
  -5   1  17       23.14       25.75      9.71 o 
  -4   1  17        8.43        2.27      7.99 o 
  -3   1  17        2.14       -3.47      7.49 o 
  -2   1  17      118.47      111.02     11.37 o 
  -1   1  17        6.25       13.17      8.24 o 
  -4   2  17       63.57       74.95     20.01 o 
  -3   2  17       96.44       84.48     19.69 o 
                                                 
